# Supplementary material for: Preventing Influenza A Virus Infection by Mixed Inhibition of Neuraminidase and Hemagglutinin by Divalent Inhibitors
Source: J Med Chem. 2022 May 12;65(10):7312–23. doi: 10.1021/acs.jmedchem.2c00319 (PMC9150099; doi:10.1021/acs.jmedchem.2c00319)
Supplement: Supplementary file 2 — jm2c00319_si_002.csv [file jm2c00319_si_002.csv]

compound	smile	IC50 (mM) MUNANA assay NA enzyme	IC50 (mM) MUNANA assasy whole virus	CPE assay (mM)
12	O[C@H]1C=C(C(O)=O)O[C@@H](O[C@@H](CC)CCCCC#C)[C@@H]1NC(C)=O	6.4± 1.0	2.33± 0.005	>5
17a	O[C@H]1C=C(C(O)=O)O[C@@H](O[C@@H](CC)CCCCC2=CN([C@H]3[C@H](OC(C)=O)[C@@H](OC(C)=O)[C@H](N4C=C(CCCC[C@H](CC)O[C@@H]5OC(C(O)=O)=C[C@H](O)C5NC(C)=O)N=N4)O[C@@H]3COC(C)=O)N=N2)[C@@H]1NC(C)=O	24.4± 17.5	9.4± 0.4	>5
17b	O[C@H]1C=C(C(O)=O)O[C@@H](O[C@@H](CC)CCCCC2=CN([C@H]3[C@H](O)[C@@H](O)[C@H](N4C=C(CCCC[C@H](CC)O[C@@H]5OC(C(O)=O)=C[C@H](O)C5NC(C)=O)N=N4)O[C@@H]3CO)N=N2)[C@@H]1NC(C)=O	5.2± 2.7	1.5± 0.2	>5
19	O[C@H]1[C@H](N2C=C(C3=CC=C(C4=CN([C@H]5[C@H](O)[C@@H](O)[C@H](N(N=N6)C=C6CCCC[C@H](CC)O[C@H]7[C@H](NC(C)=O)[C@@H](O)C=C(C(O)=O)O7)O[C@@H]5CO)N=N4)C=C3)N=N2)[C@@H](CO)O[C@@H](N8C=C(CCCC[C@H](CC)O[C@@H]9OC(C(O)=O)=C[C@H](O)C9NC(C)=O)N=N8)[C@@H]1O	3.3± 0.7	0.08± 0.01	2.6 ± 1.7
21	O[C@H]1[C@H](N2C=C(C3=CC=C(C4=CN([C@H]5[C@H](O)[C@@H](O)[C@H](N(N=N6)C=C6CCCC[C@H](CC)O[C@H]7[C@H](NC(C)=O)[C@@H](O)C=C(C(O)=O)O7)O[C@@H]5CO)N=N4)C=C3)N=N2)[C@@H](CO)O[C@@H](N8C=C(C9=CC=C(C%10=CN([C@H]([C@@H](CO)O[C@@H](N%11C=C(CCCC[C@H](CC)O[C@@H]%12OC(C(O)=O)=C[C@H](O)C%12NC(C)=O)N=N%11)[C@@H]%13O)[C@@H]%13O)N=N%10)C=C9)N=N8)[C@@H]1O	1.3± 0.4	0.11± 0.004	0.45 ± 0.4
24	O[C@H]1[C@H](N2C=C(C3=CC=C(C4=CN([C@H]5[C@H](O)[C@@H](O)[C@H](N(N=N6)C=C6CCCC[C@H](CC)O[C@H]7[C@H](NC(C)=O)[C@@H](O)C=C(C(O)=O)O7)O[C@@H]5CO)N=N4)C=C3)N=N2)[C@@H](CO)O[C@@H](N8C=C(C9=C(O)C=C(C%10=CN([C@@H]%11O[C@H](CO)[C@@H](N%12C=C(C%13=CC=C(C%14=CN([C@H]([C@@H](CO)O[C@@H](N%15C=C(CCCC[C@H](CC)O[C@@H]%16OC(C(O)=O)=C[C@H](O)C%16NC(C)=O)N=N%15)[C@@H]%17O)[C@@H]%17O)N=N%14)C=C%13)N=N%12)[C@H](O)[C@…	10.6± 1.7	4.7± 0.9	0.84 ± 0.4
OC	N[C@H]1CC(C(O)=O)=C[C@@H](OC(CC)CC)[C@@H]1NC(C)=O	0.01± 0.001	0.004± 0.001	1.0 ± 0.4
