# Supplementary material for: Preventing Influenza A Virus Infection by Mixed Inhibition of Neuraminidase and Hemagglutinin by Divalent Inhibitors
Source: J Med Chem. 2022 May 12;65(10):7312–23. doi: 10.1021/acs.jmedchem.2c00319 (PMC9150099; doi:10.1021/acs.jmedchem.2c00319)
Supplement: Supplementary file 3 — jm2c00319_si_003.pdb [file jm2c00319_si_003.pdb]

COMPND    OCM_conf_0
HETATM    1  C1  UNL     1      17.656  23.362 -63.599  1.00 20.00           C
HETATM    2  C2  UNL     1      18.560  24.293 -63.930  1.00 20.00           C
HETATM    3  C3  UNL     1      19.774  23.865 -64.720  1.00 20.00           C
HETATM    4  C4  UNL     1      14.379  26.676 -61.916  1.00 20.00           C
HETATM    5  C5  UNL     1      16.403  23.714 -62.858  1.00 20.00           C
HETATM    6  C6  UNL     1      16.191  25.233 -62.821  1.00 20.00           C
HETATM    7  C7  UNL     1      17.529  25.951 -62.594  1.00 20.00           C
HETATM    8  C8  UNL     1      13.464  26.853 -60.750  1.00 20.00           C
HETATM    9  C9  UNL     1      17.103  30.264 -62.277  1.00 20.00           C
HETATM   10  C10 UNL     1      20.510  29.160 -61.767  1.00 20.00           C
HETATM   11  C11 UNL     1      17.535  29.282 -61.195  1.00 20.00           C
HETATM   12  C12 UNL     1      19.455  28.440 -62.596  1.00 20.00           C
HETATM   13  C13 UNL     1      18.222  28.042 -61.776  1.00 20.00           C
HETATM   14  N14 UNL     1      15.225  25.589 -61.805  1.00 20.00           N
HETATM   15  O15 UNL     1      19.596  22.878 -65.490  1.00 20.00           O
HETATM   16  O16 UNL     1      20.819  24.546 -64.513  1.00 20.00           O
HETATM   17  O17 UNL     1      14.325  27.464 -62.853  1.00 20.00           O
HETATM   18  O18 UNL     1      18.482  25.627 -63.617  1.00 20.00           O
HETATM   19  O19 UNL     1      15.304  23.091 -63.516  1.00 20.00           O
HETATM   20  O20 UNL     1      17.294  27.358 -62.603  1.00 20.00           O
HETATM   21  H21 UNL     1      17.808  22.321 -63.868  1.00 20.00           H
HETATM   22  H22 UNL     1      16.476  23.296 -61.846  1.00 20.00           H
HETATM   23  H23 UNL     1      15.748  25.571 -63.768  1.00 20.00           H
HETATM   24  H24 UNL     1      17.954  25.681 -61.618  1.00 20.00           H
HETATM   25  H25 UNL     1      13.901  27.491 -59.966  1.00 20.00           H
HETATM   26  H26 UNL     1      12.517  27.343 -61.030  1.00 20.00           H
HETATM   27  H27 UNL     1      13.169  25.924 -60.237  1.00 20.00           H
HETATM   28  H28 UNL     1      16.417  29.776 -62.976  1.00 20.00           H
HETATM   29  H29 UNL     1      16.586  31.129 -61.848  1.00 20.00           H
HETATM   30  H30 UNL     1      17.966  30.626 -62.844  1.00 20.00           H
HETATM   31  H31 UNL     1      20.082  30.061 -61.314  1.00 20.00           H
HETATM   32  H32 UNL     1      20.880  28.519 -60.960  1.00 20.00           H
HETATM   33  H33 UNL     1      21.361  29.470 -62.381  1.00 20.00           H
HETATM   34  H34 UNL     1      18.219  29.803 -60.514  1.00 20.00           H
HETATM   35  H35 UNL     1      16.653  28.984 -60.616  1.00 20.00           H
HETATM   36  H36 UNL     1      19.916  27.546 -63.034  1.00 20.00           H
HETATM   37  H37 UNL     1      19.153  29.095 -63.422  1.00 20.00           H
HETATM   38  H38 UNL     1      18.513  27.369 -60.960  1.00 20.00           H
HETATM   39  H39 UNL     1      15.166  25.014 -60.971  1.00 20.00           H
HETATM   40  H40 UNL     1      15.473  22.136 -63.494  1.00 20.00           H
TER      41      UNL     1 
CONECT    1    2    5   21
CONECT    2    3   18
CONECT    3   15   16
CONECT    4    8   14   17
CONECT    5    6   19   22
CONECT    6    7   14   23
CONECT    7   18   20   24
CONECT    8   25   26   27
CONECT    9   11   28   29   30
CONECT   10   12   31   32   33
CONECT   11   13   34   35
CONECT   12   13   36   37
CONECT   13   20   38
CONECT   14   39
CONECT   19   40
TER
COMPND    OCM_conf_1
HETATM    1  C1  UNL     1      23.629 -17.553 -63.654  1.00 20.00           C
HETATM    2  C2  UNL     1      24.410 -18.593 -63.969  1.00 20.00           C
HETATM    3  C3  UNL     1      23.772 -19.798 -64.621  1.00 20.00           C
HETATM    4  C4  UNL     1      27.448 -14.620 -62.490  1.00 20.00           C
HETATM    5  C5  UNL     1      24.192 -16.304 -63.049  1.00 20.00           C
HETATM    6  C6  UNL     1      25.723 -16.291 -63.135  1.00 20.00           C
HETATM    7  C7  UNL     1      26.284 -17.689 -62.843  1.00 20.00           C
HETATM    8  C8  UNL     1      27.830 -13.649 -61.422  1.00 20.00           C
HETATM    9  C9  UNL     1      30.291 -16.502 -62.381  1.00 20.00           C
HETATM   10  C10 UNL     1      28.577 -19.885 -60.054  1.00 20.00           C
HETATM   11  C11 UNL     1      29.859 -17.899 -61.953  1.00 20.00           C
HETATM   12  C12 UNL     1      27.946 -19.433 -61.365  1.00 20.00           C
HETATM   13  C13 UNL     1      28.343 -18.005 -61.755  1.00 20.00           C
HETATM   14  N14 UNL     1      26.277 -15.305 -62.233  1.00 20.00           N
HETATM   15  O15 UNL     1      22.758 -19.551 -65.334  1.00 20.00           O
HETATM   16  O16 UNL     1      24.332 -20.904 -64.372  1.00 20.00           O
HETATM   17  O17 UNL     1      28.160 -14.741 -63.480  1.00 20.00           O
HETATM   18  O18 UNL     1      25.764 -18.667 -63.756  1.00 20.00           O
HETATM   19  O19 UNL     1      23.661 -15.187 -63.755  1.00 20.00           O
HETATM   20  O20 UNL     1      27.705 -17.642 -62.970  1.00 20.00           O
HETATM   21  H21 UNL     1      22.558 -17.588 -63.836  1.00 20.00           H
HETATM   22  H22 UNL     1      23.850 -16.244 -62.009  1.00 20.00           H
HETATM   23  H23 UNL     1      26.038 -15.970 -64.137  1.00 20.00           H
HETATM   24  H24 UNL     1      26.042 -18.000 -61.818  1.00 20.00           H
HETATM   25  H25 UNL     1      28.469 -14.105 -60.648  1.00 20.00           H
HETATM   26  H26 UNL     1      28.411 -12.799 -61.815  1.00 20.00           H
HETATM   27  H27 UNL     1      26.989 -13.196 -60.874  1.00 20.00           H
HETATM   28  H28 UNL     1      29.981 -15.766 -61.632  1.00 20.00           H
HETATM   29  H29 UNL     1      31.378 -16.435 -62.487  1.00 20.00           H
HETATM   30  H30 UNL     1      29.834 -16.227 -63.336  1.00 20.00           H
HETATM   31  H31 UNL     1      29.668 -19.828 -60.123  1.00 20.00           H
HETATM   32  H32 UNL     1      28.257 -19.246 -59.224  1.00 20.00           H
HETATM   33  H33 UNL     1      28.312 -20.919 -59.817  1.00 20.00           H
HETATM   34  H34 UNL     1      30.185 -18.608 -62.723  1.00 20.00           H
HETATM   35  H35 UNL     1      30.376 -18.160 -61.022  1.00 20.00           H
HETATM   36  H36 UNL     1      26.856 -19.501 -61.261  1.00 20.00           H
HETATM   37  H37 UNL     1      28.248 -20.130 -62.156  1.00 20.00           H
HETATM   38  H38 UNL     1      28.026 -17.298 -60.979  1.00 20.00           H
HETATM   39  H39 UNL     1      25.781 -15.108 -61.369  1.00 20.00           H
HETATM   40  H40 UNL     1      22.697 -15.227 -63.652  1.00 20.00           H
TER      41      UNL     1 
CONECT    1    2    5   21
CONECT    2    3   18
CONECT    3   15   16
CONECT    4    8   14   17
CONECT    5    6   19   22
CONECT    6    7   14   23
CONECT    7   18   20   24
CONECT    8   25   26   27
CONECT    9   11   28   29   30
CONECT   10   12   31   32   33
CONECT   11   13   34   35
CONECT   12   13   36   37
CONECT   13   20   38
CONECT   14   39
CONECT   19   40
TER
COMPND    OCM_conf_3
HETATM    1  C1  UNL     1     -23.459  17.771 -63.592  1.00 20.00           C
HETATM    2  C2  UNL     1     -24.240  18.811 -63.908  1.00 20.00           C
HETATM    3  C3  UNL     1     -23.602  20.016 -64.559  1.00 20.00           C
HETATM    4  C4  UNL     1     -27.278  14.837 -62.428  1.00 20.00           C
HETATM    5  C5  UNL     1     -24.022  16.522 -62.987  1.00 20.00           C
HETATM    6  C6  UNL     1     -25.553  16.508 -63.074  1.00 20.00           C
HETATM    7  C7  UNL     1     -26.114  17.907 -62.782  1.00 20.00           C
HETATM    8  C8  UNL     1     -27.660  13.867 -61.361  1.00 20.00           C
HETATM    9  C9  UNL     1     -30.121  16.720 -62.319  1.00 20.00           C
HETATM   10  C10 UNL     1     -28.407  20.102 -59.992  1.00 20.00           C
HETATM   11  C11 UNL     1     -29.689  18.117 -61.891  1.00 20.00           C
HETATM   12  C12 UNL     1     -27.776  19.651 -61.303  1.00 20.00           C
HETATM   13  C13 UNL     1     -28.173  18.222 -61.694  1.00 20.00           C
HETATM   14  N14 UNL     1     -26.107  15.523 -62.171  1.00 20.00           N
HETATM   15  O15 UNL     1     -22.588  19.769 -65.273  1.00 20.00           O
HETATM   16  O16 UNL     1     -24.162  21.122 -64.311  1.00 20.00           O
HETATM   17  O17 UNL     1     -27.990  14.959 -63.418  1.00 20.00           O
HETATM   18  O18 UNL     1     -25.594  18.885 -63.695  1.00 20.00           O
HETATM   19  O19 UNL     1     -23.491  15.404 -63.693  1.00 20.00           O
HETATM   20  O20 UNL     1     -27.535  17.860 -62.908  1.00 20.00           O
HETATM   21  H21 UNL     1     -22.388  17.805 -63.775  1.00 20.00           H
HETATM   22  H22 UNL     1     -23.680  16.462 -61.947  1.00 20.00           H
HETATM   23  H23 UNL     1     -25.868  16.187 -64.076  1.00 20.00           H
HETATM   24  H24 UNL     1     -25.872  18.218 -61.757  1.00 20.00           H
HETATM   25  H25 UNL     1     -28.299  14.323 -60.587  1.00 20.00           H
HETATM   26  H26 UNL     1     -28.241  13.017 -61.753  1.00 20.00           H
HETATM   27  H27 UNL     1     -26.819  13.414 -60.812  1.00 20.00           H
HETATM   28  H28 UNL     1     -29.811  15.984 -61.570  1.00 20.00           H
HETATM   29  H29 UNL     1     -31.209  16.653 -62.425  1.00 20.00           H
HETATM   30  H30 UNL     1     -29.664  16.445 -63.275  1.00 20.00           H
HETATM   31  H31 UNL     1     -29.498  20.046 -60.062  1.00 20.00           H
HETATM   32  H32 UNL     1     -28.087  19.464 -59.163  1.00 20.00           H
HETATM   33  H33 UNL     1     -28.142  21.137 -59.755  1.00 20.00           H
HETATM   34  H34 UNL     1     -30.015  18.826 -62.661  1.00 20.00           H
HETATM   35  H35 UNL     1     -30.206  18.377 -60.960  1.00 20.00           H
HETATM   36  H36 UNL     1     -26.686  19.719 -61.200  1.00 20.00           H
HETATM   37  H37 UNL     1     -28.078  20.347 -62.094  1.00 20.00           H
HETATM   38  H38 UNL     1     -27.856  17.516 -60.917  1.00 20.00           H
HETATM   39  H39 UNL     1     -25.611  15.326 -61.307  1.00 20.00           H
HETATM   40  H40 UNL     1     -22.527  15.444 -63.591  1.00 20.00           H
TER      41      UNL     1 
CONECT    1    2    5   21
CONECT    2    3   18
CONECT    3   15   16
CONECT    4    8   14   17
CONECT    5    6   19   22
CONECT    6    7   14   23
CONECT    7   18   20   24
CONECT    8   25   26   27
CONECT    9   11   28   29   30
CONECT   10   12   31   32   33
CONECT   11   13   34   35
CONECT   12   13   36   37
CONECT   13   20   38
CONECT   14   39
CONECT   19   40
TER
COMPND    OCM_conf_7
HETATM    1  C1  UNL     1     -17.489 -23.362 -63.599  1.00 20.00           C
HETATM    2  C2  UNL     1     -18.393 -24.293 -63.930  1.00 20.00           C
HETATM    3  C3  UNL     1     -19.608 -23.865 -64.720  1.00 20.00           C
HETATM    4  C4  UNL     1     -14.213 -26.676 -61.916  1.00 20.00           C
HETATM    5  C5  UNL     1     -16.237 -23.714 -62.858  1.00 20.00           C
HETATM    6  C6  UNL     1     -16.025 -25.233 -62.821  1.00 20.00           C
HETATM    7  C7  UNL     1     -17.362 -25.951 -62.594  1.00 20.00           C
HETATM    8  C8  UNL     1     -13.297 -26.853 -60.750  1.00 20.00           C
HETATM    9  C9  UNL     1     -16.936 -30.264 -62.277  1.00 20.00           C
HETATM   10  C10 UNL     1     -20.343 -29.160 -61.767  1.00 20.00           C
HETATM   11  C11 UNL     1     -17.368 -29.282 -61.195  1.00 20.00           C
HETATM   12  C12 UNL     1     -19.288 -28.440 -62.596  1.00 20.00           C
HETATM   13  C13 UNL     1     -18.056 -28.042 -61.776  1.00 20.00           C
HETATM   14  N14 UNL     1     -15.059 -25.589 -61.805  1.00 20.00           N
HETATM   15  O15 UNL     1     -19.429 -22.878 -65.490  1.00 20.00           O
HETATM   16  O16 UNL     1     -20.652 -24.546 -64.513  1.00 20.00           O
HETATM   17  O17 UNL     1     -14.159 -27.464 -62.852  1.00 20.00           O
HETATM   18  O18 UNL     1     -18.315 -25.627 -63.617  1.00 20.00           O
HETATM   19  O19 UNL     1     -15.138 -23.091 -63.516  1.00 20.00           O
HETATM   20  O20 UNL     1     -17.127 -27.358 -62.603  1.00 20.00           O
HETATM   21  H21 UNL     1     -17.641 -22.321 -63.868  1.00 20.00           H
HETATM   22  H22 UNL     1     -16.309 -23.296 -61.846  1.00 20.00           H
HETATM   23  H23 UNL     1     -15.582 -25.571 -63.768  1.00 20.00           H
HETATM   24  H24 UNL     1     -17.788 -25.681 -61.618  1.00 20.00           H
HETATM   25  H25 UNL     1     -13.735 -27.491 -59.966  1.00 20.00           H
HETATM   26  H26 UNL     1     -12.351 -27.343 -61.030  1.00 20.00           H
HETATM   27  H27 UNL     1     -13.002 -25.924 -60.237  1.00 20.00           H
HETATM   28  H28 UNL     1     -16.250 -29.776 -62.976  1.00 20.00           H
HETATM   29  H29 UNL     1     -16.419 -31.129 -61.848  1.00 20.00           H
HETATM   30  H30 UNL     1     -17.799 -30.626 -62.844  1.00 20.00           H
HETATM   31  H31 UNL     1     -19.915 -30.061 -61.314  1.00 20.00           H
HETATM   32  H32 UNL     1     -20.713 -28.519 -60.960  1.00 20.00           H
HETATM   33  H33 UNL     1     -21.194 -29.470 -62.381  1.00 20.00           H
HETATM   34  H34 UNL     1     -18.052 -29.803 -60.514  1.00 20.00           H
HETATM   35  H35 UNL     1     -16.487 -28.984 -60.616  1.00 20.00           H
HETATM   36  H36 UNL     1     -19.749 -27.546 -63.034  1.00 20.00           H
HETATM   37  H37 UNL     1     -18.987 -29.095 -63.422  1.00 20.00           H
HETATM   38  H38 UNL     1     -18.346 -27.369 -60.960  1.00 20.00           H
HETATM   39  H39 UNL     1     -15.000 -25.014 -60.971  1.00 20.00           H
HETATM   40  H40 UNL     1     -15.306 -22.136 -63.494  1.00 20.00           H
TER      41      UNL     1 
CONECT    1    2    5   21
CONECT    2    3   18
CONECT    3   15   16
CONECT    4    8   14   17
CONECT    5    6   19   22
CONECT    6    7   14   23
CONECT    7   18   20   24
CONECT    8   25   26   27
CONECT    9   11   28   29   30
CONECT   10   12   31   32   33
CONECT   11   13   34   35
CONECT   12   13   36   37
CONECT   13   20   38
CONECT   14   39
CONECT   19   40
TER
COMPND    ________
CRYST1  182.436  182.436  182.436  90.00  90.00  90.00 I 4 3 2      48
ATOM      1  N   ARG A  83      10.058  -8.120 -30.452  1.00 65.32           N
ATOM      1  N   ARG A  83     -10.058   8.120 -30.452  1.00 65.32           N
ATOM      1  N   ARG A  83      -8.120 -10.058 -30.452  1.00 65.32           N
ATOM      1  N   ARG A  83       8.120  10.058 -30.452  1.00 65.32           N
ATOM      2  CA  ARG A  83      10.334  -9.332 -31.219  1.00 64.62           C
ATOM      2  CA  ARG A  83     -10.334   9.332 -31.219  1.00 64.62           C
ATOM      2  CA  ARG A  83      -9.332 -10.334 -31.219  1.00 64.62           C
ATOM      2  CA  ARG A  83       9.332  10.334 -31.219  1.00 64.62           C
ATOM      3  C   ARG A  83      11.702  -9.925 -30.860  1.00 62.42           C
ATOM      3  C   ARG A  83     -11.702   9.925 -30.860  1.00 62.42           C
ATOM      3  C   ARG A  83      -9.925 -11.702 -30.860  1.00 62.42           C
ATOM      3  C   ARG A  83       9.925  11.702 -30.860  1.00 62.42           C
ATOM      4  O   ARG A  83      12.491  -9.297 -30.153  1.00 62.84           O
ATOM      4  O   ARG A  83     -12.491   9.297 -30.153  1.00 62.84           O
ATOM      4  O   ARG A  83      -9.297 -12.491 -30.153  1.00 62.84           O
ATOM      4  O   ARG A  83       9.297  12.491 -30.153  1.00 62.84           O
ATOM      5  CB  ARG A  83      10.241  -9.035 -32.715  1.00 65.93           C
ATOM      5  CB  ARG A  83     -10.241   9.035 -32.715  1.00 65.93           C
ATOM      5  CB  ARG A  83      -9.035 -10.241 -32.715  1.00 65.93           C
ATOM      5  CB  ARG A  83       9.035  10.241 -32.715  1.00 65.93           C
ATOM      6  CG  ARG A  83      11.366  -8.166 -33.242  1.00 68.82           C
ATOM      6  CG  ARG A  83     -11.366   8.166 -33.242  1.00 68.82           C
ATOM      6  CG  ARG A  83      -8.166 -11.366 -33.242  1.00 68.82           C
ATOM      6  CG  ARG A  83       8.166  11.366 -33.242  1.00 68.82           C
ATOM      7  CD  ARG A  83      10.975  -7.502 -34.555  1.00 70.66           C
ATOM      7  CD  ARG A  83     -10.975   7.502 -34.555  1.00 70.66           C
ATOM      7  CD  ARG A  83      -7.502 -10.975 -34.555  1.00 70.66           C
ATOM      7  CD  ARG A  83       7.502  10.975 -34.555  1.00 70.66           C
ATOM      8  NE  ARG A  83      10.116  -8.359 -35.373  1.00 71.21           N
ATOM      8  NE  ARG A  83     -10.116   8.359 -35.373  1.00 71.21           N
ATOM      8  NE  ARG A  83      -8.359 -10.116 -35.373  1.00 71.21           N
ATOM      8  NE  ARG A  83       8.359  10.116 -35.373  1.00 71.21           N
ATOM      9  CZ  ARG A  83       9.591  -7.988 -36.538  1.00 71.98           C
ATOM      9  CZ  ARG A  83      -9.591   7.988 -36.538  1.00 71.98           C
ATOM      9  CZ  ARG A  83      -7.988  -9.591 -36.538  1.00 71.98           C
ATOM      9  CZ  ARG A  83       7.988   9.591 -36.538  1.00 71.98           C
ATOM     10  NH1 ARG A  83       9.853  -6.781 -37.030  1.00 73.59           N
ATOM     10  NH1 ARG A  83      -9.853   6.781 -37.030  1.00 73.59           N
ATOM     10  NH1 ARG A  83      -6.781  -9.853 -37.030  1.00 73.59           N
ATOM     10  NH1 ARG A  83       6.781   9.853 -37.030  1.00 73.59           N
ATOM     11  NH2 ARG A  83       8.816  -8.823 -37.219  1.00 70.44           N
ATOM     11  NH2 ARG A  83      -8.816   8.823 -37.219  1.00 70.44           N
ATOM     11  NH2 ARG A  83      -8.823  -8.816 -37.219  1.00 70.44           N
ATOM     11  NH2 ARG A  83       8.823   8.816 -37.219  1.00 70.44           N
ATOM   3098  H1  ARG A  83       9.161  -7.759 -30.709  1.00 20.00           H
ATOM   3098  H1  ARG A  83      -9.161   7.759 -30.709  1.00 20.00           H
ATOM   3098  H1  ARG A  83      -7.759  -9.161 -30.709  1.00 20.00           H
ATOM   3098  H1  ARG A  83       7.759   9.161 -30.709  1.00 20.00           H
ATOM   3099  H2  ARG A  83      10.063  -8.335 -29.475  1.00 20.00           H
ATOM   3099  H2  ARG A  83     -10.063   8.335 -29.475  1.00 20.00           H
ATOM   3099  H2  ARG A  83      -8.335 -10.063 -29.475  1.00 20.00           H
ATOM   3099  H2  ARG A  83       8.335  10.063 -29.475  1.00 20.00           H
ATOM   3100  H3  ARG A  83      10.761  -7.435 -30.646  1.00 20.00           H
ATOM   3100  H3  ARG A  83     -10.761   7.435 -30.646  1.00 20.00           H
ATOM   3100  H3  ARG A  83      -7.435 -10.761 -30.646  1.00 20.00           H
ATOM   3100  H3  ARG A  83       7.435  10.761 -30.646  1.00 20.00           H
ATOM   3101  HA  ARG A  83       9.569 -10.084 -30.977  1.00 20.00           H
ATOM   3101  HA  ARG A  83      -9.569  10.084 -30.977  1.00 20.00           H
ATOM   3101  HA  ARG A  83     -10.084  -9.569 -30.977  1.00 20.00           H
ATOM   3101  HA  ARG A  83      10.084   9.569 -30.977  1.00 20.00           H
ATOM   3102  HB2 ARG A  83      10.258  -9.991 -33.259  1.00 20.00           H
ATOM   3102  HB2 ARG A  83     -10.258   9.991 -33.259  1.00 20.00           H
ATOM   3102  HB2 ARG A  83      -9.991 -10.258 -33.259  1.00 20.00           H
ATOM   3102  HB2 ARG A  83       9.991  10.258 -33.259  1.00 20.00           H
ATOM   3103  HB3 ARG A  83       9.288  -8.521 -32.907  1.00 20.00           H
ATOM   3103  HB3 ARG A  83      -9.288   8.521 -32.907  1.00 20.00           H
ATOM   3103  HB3 ARG A  83      -8.521  -9.288 -32.907  1.00 20.00           H
ATOM   3103  HB3 ARG A  83       8.521   9.288 -32.907  1.00 20.00           H
ATOM   3104  HG2 ARG A  83      11.597  -7.387 -32.500  1.00 20.00           H
ATOM   3104  HG2 ARG A  83     -11.597   7.387 -32.500  1.00 20.00           H
ATOM   3104  HG2 ARG A  83      -7.387 -11.597 -32.500  1.00 20.00           H
ATOM   3104  HG2 ARG A  83       7.387  11.597 -32.500  1.00 20.00           H
ATOM   3105  HG3 ARG A  83      12.256  -8.791 -33.406  1.00 20.00           H
ATOM   3105  HG3 ARG A  83     -12.256   8.791 -33.406  1.00 20.00           H
ATOM   3105  HG3 ARG A  83      -8.791 -12.256 -33.406  1.00 20.00           H
ATOM   3105  HG3 ARG A  83       8.791  12.256 -33.406  1.00 20.00           H
ATOM   3106  HD2 ARG A  83      10.437  -6.569 -34.334  1.00 20.00           H
ATOM   3106  HD2 ARG A  83     -10.437   6.569 -34.334  1.00 20.00           H
ATOM   3106  HD2 ARG A  83      -6.569 -10.437 -34.334  1.00 20.00           H
ATOM   3106  HD2 ARG A  83       6.569  10.437 -34.334  1.00 20.00           H
ATOM   3107  HD3 ARG A  83      11.889  -7.272 -35.122  1.00 20.00           H
ATOM   3107  HD3 ARG A  83     -11.889   7.272 -35.122  1.00 20.00           H
ATOM   3107  HD3 ARG A  83      -7.272 -11.889 -35.122  1.00 20.00           H
ATOM   3107  HD3 ARG A  83       7.272  11.889 -35.122  1.00 20.00           H
ATOM   3108  HE  ARG A  83       9.911  -9.278 -35.036  1.00 20.00           H
ATOM   3108  HE  ARG A  83      -9.911   9.278 -35.036  1.00 20.00           H
ATOM   3108  HE  ARG A  83      -9.278  -9.911 -35.036  1.00 20.00           H
ATOM   3108  HE  ARG A  83       9.278   9.911 -35.036  1.00 20.00           H
ATOM   3109 HH11 ARG A  83       9.467  -6.505 -37.910  1.00 20.00           H
ATOM   3109 HH11 ARG A  83      -9.467   6.505 -37.910  1.00 20.00           H
ATOM   3109 HH11 ARG A  83      -6.505  -9.467 -37.910  1.00 20.00           H
ATOM   3109 HH11 ARG A  83       6.505   9.467 -37.910  1.00 20.00           H
ATOM   3110 HH12 ARG A  83      10.436  -6.149 -36.520  1.00 20.00           H
ATOM   3110 HH12 ARG A  83     -10.436   6.149 -36.520  1.00 20.00           H
ATOM   3110 HH12 ARG A  83      -6.149 -10.436 -36.520  1.00 20.00           H
ATOM   3110 HH12 ARG A  83       6.149  10.436 -36.520  1.00 20.00           H
ATOM   3111 HH21 ARG A  83       8.432  -8.543 -38.099  1.00 20.00           H
ATOM   3111 HH21 ARG A  83      -8.432   8.543 -38.099  1.00 20.00           H
ATOM   3111 HH21 ARG A  83      -8.543  -8.432 -38.099  1.00 20.00           H
ATOM   3111 HH21 ARG A  83       8.543   8.432 -38.099  1.00 20.00           H
ATOM   3112 HH22 ARG A  83       8.617  -9.732 -36.852  1.00 20.00           H
ATOM   3112 HH22 ARG A  83      -8.617   9.732 -36.852  1.00 20.00           H
ATOM   3112 HH22 ARG A  83      -9.732  -8.617 -36.852  1.00 20.00           H
ATOM   3112 HH22 ARG A  83       9.732   8.617 -36.852  1.00 20.00           H
ATOM     12  N   ASN A  84      11.972 -11.137 -31.341  1.00 59.14           N
ATOM     12  N   ASN A  84     -11.972  11.137 -31.341  1.00 59.14           N
ATOM     12  N   ASN A  84     -11.137 -11.972 -31.341  1.00 59.14           N
ATOM     12  N   ASN A  84      11.137  11.972 -31.341  1.00 59.14           N
ATOM     13  CA  ASN A  84      13.165 -11.878 -30.921  1.00 56.41           C
ATOM     13  CA  ASN A  84     -13.165  11.878 -30.921  1.00 56.41           C
ATOM     13  CA  ASN A  84     -11.878 -13.165 -30.921  1.00 56.41           C
ATOM     13  CA  ASN A  84      11.878  13.165 -30.921  1.00 56.41           C
ATOM     14  C   ASN A  84      13.940 -12.546 -32.061  1.00 50.37           C
ATOM     14  C   ASN A  84     -13.940  12.546 -32.061  1.00 50.37           C
ATOM     14  C   ASN A  84     -12.546 -13.940 -32.061  1.00 50.37           C
ATOM     14  C   ASN A  84      12.546  13.940 -32.061  1.00 50.37           C
ATOM     15  O   ASN A  84      13.393 -12.801 -33.136  1.00 46.89           O
ATOM     15  O   ASN A  84     -13.393  12.801 -33.136  1.00 46.89           O
ATOM     15  O   ASN A  84     -12.801 -13.393 -33.136  1.00 46.89           O
ATOM     15  O   ASN A  84      12.801  13.393 -33.136  1.00 46.89           O
ATOM     16  CB  ASN A  84      12.784 -12.953 -29.898  1.00 59.11           C
ATOM     16  CB  ASN A  84     -12.784  12.953 -29.898  1.00 59.11           C
ATOM     16  CB  ASN A  84     -12.953 -12.784 -29.898  1.00 59.11           C
ATOM     16  CB  ASN A  84      12.953  12.784 -29.898  1.00 59.11           C
ATOM     17  CG  ASN A  84      12.462 -12.375 -28.532  1.00 63.86           C
ATOM     17  CG  ASN A  84     -12.462  12.375 -28.532  1.00 63.86           C
ATOM     17  CG  ASN A  84     -12.375 -12.462 -28.532  1.00 63.86           C
ATOM     17  CG  ASN A  84      12.375  12.462 -28.532  1.00 63.86           C
ATOM     18  OD1 ASN A  84      13.152 -11.478 -28.044  1.00 66.05           O
ATOM     18  OD1 ASN A  84     -13.152  11.478 -28.044  1.00 66.05           O
ATOM     18  OD1 ASN A  84     -11.478 -13.152 -28.044  1.00 66.05           O
ATOM     18  OD1 ASN A  84      11.478  13.152 -28.044  1.00 66.05           O
ATOM     19  ND2 ASN A  84      11.419 -12.900 -27.898  1.00 64.82           N
ATOM     19  ND2 ASN A  84     -11.419  12.900 -27.898  1.00 64.82           N
ATOM     19  ND2 ASN A  84     -12.900 -11.419 -27.898  1.00 64.82           N
ATOM     19  ND2 ASN A  84      12.900  11.419 -27.898  1.00 64.82           N
ATOM   3113  H   ASN A  84      11.347 -11.551 -32.003  1.00 20.00           H
ATOM   3113  H   ASN A  84     -11.347  11.551 -32.003  1.00 20.00           H
ATOM   3113  H   ASN A  84     -11.551 -11.347 -32.003  1.00 20.00           H
ATOM   3113  H   ASN A  84      11.551  11.347 -32.003  1.00 20.00           H
ATOM   3114  HA  ASN A  84      13.850 -11.176 -30.423  1.00 20.00           H
ATOM   3114  HA  ASN A  84     -13.850  11.176 -30.423  1.00 20.00           H
ATOM   3114  HA  ASN A  84     -11.176 -13.850 -30.423  1.00 20.00           H
ATOM   3114  HA  ASN A  84      11.176  13.850 -30.423  1.00 20.00           H
ATOM   3115  HB2 ASN A  84      11.900 -13.494 -30.268  1.00 20.00           H
ATOM   3115  HB2 ASN A  84     -11.900  13.494 -30.268  1.00 20.00           H
ATOM   3115  HB2 ASN A  84     -13.494 -11.900 -30.268  1.00 20.00           H
ATOM   3115  HB2 ASN A  84      13.494  11.900 -30.268  1.00 20.00           H
ATOM   3116  HB3 ASN A  84      13.626 -13.654 -29.794  1.00 20.00           H
ATOM   3116  HB3 ASN A  84     -13.626  13.654 -29.794  1.00 20.00           H
ATOM   3116  HB3 ASN A  84     -13.654 -13.626 -29.794  1.00 20.00           H
ATOM   3116  HB3 ASN A  84      13.654  13.626 -29.794  1.00 20.00           H
ATOM   3117 HD21 ASN A  84      11.168 -12.568 -26.989  1.00 20.00           H
ATOM   3117 HD21 ASN A  84     -11.168  12.568 -26.989  1.00 20.00           H
ATOM   3117 HD21 ASN A  84     -12.568 -11.168 -26.989  1.00 20.00           H
ATOM   3117 HD21 ASN A  84      12.568  11.168 -26.989  1.00 20.00           H
ATOM   3118 HD22 ASN A  84      10.885 -13.627 -28.330  1.00 20.00           H
ATOM   3118 HD22 ASN A  84     -10.885  13.627 -28.330  1.00 20.00           H
ATOM   3118 HD22 ASN A  84     -13.627 -10.885 -28.330  1.00 20.00           H
ATOM   3118 HD22 ASN A  84      13.627  10.885 -28.330  1.00 20.00           H
ATOM     20  N   PHE A  85      15.218 -12.830 -31.807  1.00 46.93           N
ATOM     20  N   PHE A  85     -15.218  12.830 -31.807  1.00 46.93           N
ATOM     20  N   PHE A  85     -12.830 -15.218 -31.807  1.00 46.93           N
ATOM     20  N   PHE A  85      12.830  15.218 -31.807  1.00 46.93           N
ATOM     21  CA  PHE A  85      16.029 -13.611 -32.733  1.00 43.11           C
ATOM     21  CA  PHE A  85     -16.029  13.611 -32.733  1.00 43.11           C
ATOM     21  CA  PHE A  85     -13.611 -16.029 -32.733  1.00 43.11           C
ATOM     21  CA  PHE A  85      13.611  16.029 -32.733  1.00 43.11           C
ATOM     22  C   PHE A  85      15.446 -15.007 -32.860  1.00 42.98           C
ATOM     22  C   PHE A  85     -15.446  15.007 -32.860  1.00 42.98           C
ATOM     22  C   PHE A  85     -15.007 -15.446 -32.860  1.00 42.98           C
ATOM     22  C   PHE A  85      15.007  15.446 -32.860  1.00 42.98           C
ATOM     23  O   PHE A  85      15.156 -15.656 -31.859  1.00 43.80           O
ATOM     23  O   PHE A  85     -15.156  15.656 -31.859  1.00 43.80           O
ATOM     23  O   PHE A  85     -15.656 -15.156 -31.859  1.00 43.80           O
ATOM     23  O   PHE A  85      15.656  15.156 -31.859  1.00 43.80           O
ATOM     24  CB  PHE A  85      17.482 -13.698 -32.263  1.00 40.56           C
ATOM     24  CB  PHE A  85     -17.482  13.698 -32.263  1.00 40.56           C
ATOM     24  CB  PHE A  85     -13.698 -17.482 -32.263  1.00 40.56           C
ATOM     24  CB  PHE A  85      13.698  17.482 -32.263  1.00 40.56           C
ATOM     25  CG  PHE A  85      18.278 -12.451 -32.504  1.00 39.12           C
ATOM     25  CG  PHE A  85     -18.278  12.451 -32.504  1.00 39.12           C
ATOM     25  CG  PHE A  85     -12.451 -18.278 -32.504  1.00 39.12           C
ATOM     25  CG  PHE A  85      12.451  18.278 -32.504  1.00 39.12           C
ATOM     26  CD1 PHE A  85      18.129 -11.734 -33.680  1.00 38.16           C
ATOM     26  CD1 PHE A  85     -18.129  11.734 -33.680  1.00 38.16           C
ATOM     26  CD1 PHE A  85     -11.734 -18.129 -33.680  1.00 38.16           C
ATOM     26  CD1 PHE A  85      11.734  18.129 -33.680  1.00 38.16           C
ATOM     27  CD2 PHE A  85      19.180 -11.996 -31.555  1.00 38.54           C
ATOM     27  CD2 PHE A  85     -19.180  11.996 -31.555  1.00 38.54           C
ATOM     27  CD2 PHE A  85     -11.996 -19.180 -31.555  1.00 38.54           C
ATOM     27  CD2 PHE A  85      11.996  19.180 -31.555  1.00 38.54           C
ATOM     28  CE1 PHE A  85      18.865 -10.585 -33.905  1.00 38.11           C
ATOM     28  CE1 PHE A  85     -18.865  10.585 -33.905  1.00 38.11           C
ATOM     28  CE1 PHE A  85     -10.585 -18.865 -33.905  1.00 38.11           C
ATOM     28  CE1 PHE A  85      10.585  18.865 -33.905  1.00 38.11           C
ATOM     29  CE2 PHE A  85      19.916 -10.845 -31.774  1.00 39.34           C
ATOM     29  CE2 PHE A  85     -19.916  10.845 -31.774  1.00 39.34           C
ATOM     29  CE2 PHE A  85     -10.845 -19.916 -31.774  1.00 39.34           C
ATOM     29  CE2 PHE A  85      10.845  19.916 -31.774  1.00 39.34           C
ATOM     30  CZ  PHE A  85      19.758 -10.138 -32.947  1.00 38.89           C
ATOM     30  CZ  PHE A  85     -19.758  10.138 -32.947  1.00 38.89           C
ATOM     30  CZ  PHE A  85     -10.138 -19.758 -32.947  1.00 38.89           C
ATOM     30  CZ  PHE A  85      10.138  19.758 -32.947  1.00 38.89           C
ATOM   3119  H   PHE A  85      15.631 -12.498 -30.959  1.00 20.00           H
ATOM   3119  H   PHE A  85     -15.631  12.498 -30.959  1.00 20.00           H
ATOM   3119  H   PHE A  85     -12.498 -15.631 -30.959  1.00 20.00           H
ATOM   3119  H   PHE A  85      12.498  15.631 -30.959  1.00 20.00           H
ATOM   3120  HA  PHE A  85      16.013 -13.133 -33.724  1.00 20.00           H
ATOM   3120  HA  PHE A  85     -16.013  13.133 -33.724  1.00 20.00           H
ATOM   3120  HA  PHE A  85     -13.133 -16.013 -33.724  1.00 20.00           H
ATOM   3120  HA  PHE A  85      13.133  16.013 -33.724  1.00 20.00           H
ATOM   3121  HB2 PHE A  85      17.484 -13.906 -31.183  1.00 20.00           H
ATOM   3121  HB2 PHE A  85     -17.484  13.906 -31.183  1.00 20.00           H
ATOM   3121  HB2 PHE A  85     -13.906 -17.484 -31.183  1.00 20.00           H
ATOM   3121  HB2 PHE A  85      13.906  17.484 -31.183  1.00 20.00           H
ATOM   3122  HB3 PHE A  85      17.969 -14.527 -32.797  1.00 20.00           H
ATOM   3122  HB3 PHE A  85     -17.969  14.527 -32.797  1.00 20.00           H
ATOM   3122  HB3 PHE A  85     -14.527 -17.969 -32.797  1.00 20.00           H
ATOM   3122  HB3 PHE A  85      14.527  17.969 -32.797  1.00 20.00           H
ATOM   3123  HD1 PHE A  85      17.430 -12.076 -34.429  1.00 20.00           H
ATOM   3123  HD1 PHE A  85     -17.430  12.076 -34.429  1.00 20.00           H
ATOM   3123  HD1 PHE A  85     -12.076 -17.430 -34.429  1.00 20.00           H
ATOM   3123  HD1 PHE A  85      12.076  17.430 -34.429  1.00 20.00           H
ATOM   3124  HD2 PHE A  85      19.310 -12.546 -30.635  1.00 20.00           H
ATOM   3124  HD2 PHE A  85     -19.310  12.546 -30.635  1.00 20.00           H
ATOM   3124  HD2 PHE A  85     -12.546 -19.310 -30.635  1.00 20.00           H
ATOM   3124  HD2 PHE A  85      12.546  19.310 -30.635  1.00 20.00           H
ATOM   3125  HE1 PHE A  85      18.743 -10.037 -34.828  1.00 20.00           H
ATOM   3125  HE1 PHE A  85     -18.743  10.037 -34.828  1.00 20.00           H
ATOM   3125  HE1 PHE A  85     -10.037 -18.743 -34.828  1.00 20.00           H
ATOM   3125  HE1 PHE A  85      10.037  18.743 -34.828  1.00 20.00           H
ATOM   3126  HE2 PHE A  85      20.614 -10.500 -31.026  1.00 20.00           H
ATOM   3126  HE2 PHE A  85     -20.614  10.500 -31.026  1.00 20.00           H
ATOM   3126  HE2 PHE A  85     -10.500 -20.614 -31.026  1.00 20.00           H
ATOM   3126  HE2 PHE A  85      10.500  20.614 -31.026  1.00 20.00           H
ATOM   3127  HZ  PHE A  85      20.330  -9.238 -33.118  1.00 20.00           H
ATOM   3127  HZ  PHE A  85     -20.330   9.238 -33.118  1.00 20.00           H
ATOM   3127  HZ  PHE A  85      -9.238 -20.330 -33.118  1.00 20.00           H
ATOM   3127  HZ  PHE A  85       9.238  20.330 -33.118  1.00 20.00           H
ATOM     31  N   ASN A  86      15.266 -15.471 -34.088  1.00 42.50           N
ATOM     31  N   ASN A  86     -15.266  15.471 -34.088  1.00 42.50           N
ATOM     31  N   ASN A  86     -15.471 -15.266 -34.088  1.00 42.50           N
ATOM     31  N   ASN A  86      15.471  15.266 -34.088  1.00 42.50           N
ATOM     32  CA  ASN A  86      14.800 -16.827 -34.291  1.00 42.60           C
ATOM     32  CA  ASN A  86     -14.800  16.827 -34.291  1.00 42.60           C
ATOM     32  CA  ASN A  86     -16.827 -14.800 -34.291  1.00 42.60           C
ATOM     32  CA  ASN A  86      16.827  14.800 -34.291  1.00 42.60           C
ATOM     33  C   ASN A  86      15.858 -17.855 -33.894  1.00 42.01           C
ATOM     33  C   ASN A  86     -15.858  17.855 -33.894  1.00 42.01           C
ATOM     33  C   ASN A  86     -17.855 -15.858 -33.894  1.00 42.01           C
ATOM     33  C   ASN A  86      17.855  15.858 -33.894  1.00 42.01           C
ATOM     34  O   ASN A  86      17.040 -17.680 -34.184  1.00 41.63           O
ATOM     34  O   ASN A  86     -17.040  17.680 -34.184  1.00 41.63           O
ATOM     34  O   ASN A  86     -17.680 -17.040 -34.184  1.00 41.63           O
ATOM     34  O   ASN A  86      17.680  17.040 -34.184  1.00 41.63           O
ATOM     35  CB  ASN A  86      14.398 -17.039 -35.741  1.00 44.15           C
ATOM     35  CB  ASN A  86     -14.398  17.039 -35.741  1.00 44.15           C
ATOM     35  CB  ASN A  86     -17.039 -14.398 -35.741  1.00 44.15           C
ATOM     35  CB  ASN A  86      17.039  14.398 -35.741  1.00 44.15           C
ATOM     36  CG  ASN A  86      13.974 -18.460 -36.014  1.00 47.48           C
ATOM     36  CG  ASN A  86     -13.974  18.460 -36.014  1.00 47.48           C
ATOM     36  CG  ASN A  86     -18.460 -13.974 -36.014  1.00 47.48           C
ATOM     36  CG  ASN A  86      18.460  13.974 -36.014  1.00 47.48           C
ATOM     37  OD1 ASN A  86      13.128 -19.015 -35.307  1.00 50.07           O
ATOM     37  OD1 ASN A  86     -13.128  19.015 -35.307  1.00 50.07           O
ATOM     37  OD1 ASN A  86     -19.015 -13.128 -35.307  1.00 50.07           O
ATOM     37  OD1 ASN A  86      19.015  13.128 -35.307  1.00 50.07           O
ATOM     38  ND2 ASN A  86      14.576 -19.071 -37.027  1.00 47.55           N
ATOM     38  ND2 ASN A  86     -14.576  19.071 -37.027  1.00 47.55           N
ATOM     38  ND2 ASN A  86     -19.071 -14.576 -37.027  1.00 47.55           N
ATOM     38  ND2 ASN A  86      19.071  14.576 -37.027  1.00 47.55           N
ATOM   3128  H   ASN A  86      15.452 -14.884 -34.876  1.00 20.00           H
ATOM   3128  H   ASN A  86     -15.452  14.884 -34.876  1.00 20.00           H
ATOM   3128  H   ASN A  86     -14.884 -15.452 -34.876  1.00 20.00           H
ATOM   3128  H   ASN A  86      14.884  15.452 -34.876  1.00 20.00           H
ATOM   3129  HA  ASN A  86      13.912 -16.996 -33.664  1.00 20.00           H
ATOM   3129  HA  ASN A  86     -13.912  16.996 -33.664  1.00 20.00           H
ATOM   3129  HA  ASN A  86     -16.996 -13.912 -33.664  1.00 20.00           H
ATOM   3129  HA  ASN A  86      16.996  13.912 -33.664  1.00 20.00           H
ATOM   3130  HB2 ASN A  86      13.559 -16.368 -35.978  1.00 20.00           H
ATOM   3130  HB2 ASN A  86     -13.559  16.368 -35.978  1.00 20.00           H
ATOM   3130  HB2 ASN A  86     -16.368 -13.559 -35.978  1.00 20.00           H
ATOM   3130  HB2 ASN A  86      16.368  13.559 -35.978  1.00 20.00           H
ATOM   3131  HB3 ASN A  86      15.256 -16.795 -36.385  1.00 20.00           H
ATOM   3131  HB3 ASN A  86     -15.256  16.795 -36.385  1.00 20.00           H
ATOM   3131  HB3 ASN A  86     -16.795 -15.256 -36.385  1.00 20.00           H
ATOM   3131  HB3 ASN A  86      16.795  15.256 -36.385  1.00 20.00           H
ATOM   3132 HD21 ASN A  86      14.350 -20.021 -37.244  1.00 20.00           H
ATOM   3132 HD21 ASN A  86     -14.350  20.021 -37.244  1.00 20.00           H
ATOM   3132 HD21 ASN A  86     -20.021 -14.350 -37.244  1.00 20.00           H
ATOM   3132 HD21 ASN A  86      20.021  14.350 -37.244  1.00 20.00           H
ATOM   3133 HD22 ASN A  86      15.256 -18.582 -37.573  1.00 20.00           H
ATOM   3133 HD22 ASN A  86     -15.256  18.582 -37.573  1.00 20.00           H
ATOM   3133 HD22 ASN A  86     -18.582 -15.256 -37.573  1.00 20.00           H
ATOM   3133 HD22 ASN A  86      18.582  15.256 -37.573  1.00 20.00           H
ATOM     39  N   ASN A  87      15.431 -18.922 -33.227  1.00 41.74           N
ATOM     39  N   ASN A  87     -15.431  18.922 -33.227  1.00 41.74           N
ATOM     39  N   ASN A  87     -18.922 -15.431 -33.227  1.00 41.74           N
ATOM     39  N   ASN A  87      18.922  15.431 -33.227  1.00 41.74           N
ATOM     40  CA  ASN A  87      16.324 -20.036 -32.930  1.00 43.47           C
ATOM     40  CA  ASN A  87     -16.324  20.036 -32.930  1.00 43.47           C
ATOM     40  CA  ASN A  87     -20.036 -16.324 -32.930  1.00 43.47           C
ATOM     40  CA  ASN A  87      20.036  16.324 -32.930  1.00 43.47           C
ATOM     41  C   ASN A  87      15.902 -21.314 -33.656  1.00 43.09           C
ATOM     41  C   ASN A  87     -15.902  21.314 -33.656  1.00 43.09           C
ATOM     41  C   ASN A  87     -21.314 -15.902 -33.656  1.00 43.09           C
ATOM     41  C   ASN A  87      21.314  15.902 -33.656  1.00 43.09           C
ATOM     42  O   ASN A  87      14.722 -21.672 -33.671  1.00 44.08           O
ATOM     42  O   ASN A  87     -14.722  21.672 -33.671  1.00 44.08           O
ATOM     42  O   ASN A  87     -21.672 -14.722 -33.671  1.00 44.08           O
ATOM     42  O   ASN A  87      21.672  14.722 -33.671  1.00 44.08           O
ATOM     43  CB  ASN A  87      16.395 -20.283 -31.417  1.00 47.27           C
ATOM     43  CB  ASN A  87     -16.395  20.283 -31.417  1.00 47.27           C
ATOM     43  CB  ASN A  87     -20.283 -16.395 -31.417  1.00 47.27           C
ATOM     43  CB  ASN A  87      20.283  16.395 -31.417  1.00 47.27           C
ATOM     44  CG  ASN A  87      16.845 -19.047 -30.633  1.00 51.30           C
ATOM     44  CG  ASN A  87     -16.845  19.047 -30.633  1.00 51.30           C
ATOM     44  CG  ASN A  87     -19.047 -16.845 -30.633  1.00 51.30           C
ATOM     44  CG  ASN A  87      19.047  16.845 -30.633  1.00 51.30           C
ATOM     45  OD1 ASN A  87      16.031 -18.201 -30.277  1.00 53.70           O
ATOM     45  OD1 ASN A  87     -16.031  18.201 -30.277  1.00 53.70           O
ATOM     45  OD1 ASN A  87     -18.201 -16.031 -30.277  1.00 53.70           O
ATOM     45  OD1 ASN A  87      18.201  16.031 -30.277  1.00 53.70           O
ATOM     46  ND2 ASN A  87      18.145 -18.944 -30.365  1.00 51.11           N
ATOM     46  ND2 ASN A  87     -18.145  18.944 -30.365  1.00 51.11           N
ATOM     46  ND2 ASN A  87     -18.944 -18.145 -30.365  1.00 51.11           N
ATOM     46  ND2 ASN A  87      18.944  18.145 -30.365  1.00 51.11           N
ATOM   3134  H   ASN A  87      14.479 -18.962 -32.923  1.00 20.00           H
ATOM   3134  H   ASN A  87     -14.479  18.962 -32.923  1.00 20.00           H
ATOM   3134  H   ASN A  87     -18.962 -14.479 -32.923  1.00 20.00           H
ATOM   3134  H   ASN A  87      18.962  14.479 -32.923  1.00 20.00           H
ATOM   3135  HA  ASN A  87      17.336 -19.775 -33.273  1.00 20.00           H
ATOM   3135  HA  ASN A  87     -17.336  19.775 -33.273  1.00 20.00           H
ATOM   3135  HA  ASN A  87     -19.775 -17.336 -33.273  1.00 20.00           H
ATOM   3135  HA  ASN A  87      19.775  17.336 -33.273  1.00 20.00           H
ATOM   3136  HB2 ASN A  87      15.397 -20.580 -31.062  1.00 20.00           H
ATOM   3136  HB2 ASN A  87     -15.397  20.580 -31.062  1.00 20.00           H
ATOM   3136  HB2 ASN A  87     -20.580 -15.397 -31.062  1.00 20.00           H
ATOM   3136  HB2 ASN A  87      20.580  15.397 -31.062  1.00 20.00           H
ATOM   3137  HB3 ASN A  87      17.109 -21.098 -31.227  1.00 20.00           H
ATOM   3137  HB3 ASN A  87     -17.109  21.098 -31.227  1.00 20.00           H
ATOM   3137  HB3 ASN A  87     -21.098 -17.109 -31.227  1.00 20.00           H
ATOM   3137  HB3 ASN A  87      21.098  17.109 -31.227  1.00 20.00           H
ATOM   3138 HD21 ASN A  87      18.490 -18.155 -29.856  1.00 20.00           H
ATOM   3138 HD21 ASN A  87     -18.490  18.155 -29.856  1.00 20.00           H
ATOM   3138 HD21 ASN A  87     -18.155 -18.490 -29.856  1.00 20.00           H
ATOM   3138 HD21 ASN A  87      18.155  18.490 -29.856  1.00 20.00           H
ATOM   3139 HD22 ASN A  87      18.777 -19.655 -30.673  1.00 20.00           H
ATOM   3139 HD22 ASN A  87     -18.777  19.655 -30.673  1.00 20.00           H
ATOM   3139 HD22 ASN A  87     -19.655 -18.777 -30.673  1.00 20.00           H
ATOM   3139 HD22 ASN A  87      19.655  18.777 -30.673  1.00 20.00           H
ATOM     47  N   LEU A  88      16.866 -22.000 -34.262  1.00 41.42           N
ATOM     47  N   LEU A  88     -16.866  22.000 -34.262  1.00 41.42           N
ATOM     47  N   LEU A  88     -22.000 -16.866 -34.262  1.00 41.42           N
ATOM     47  N   LEU A  88      22.000  16.866 -34.262  1.00 41.42           N
ATOM     48  CA  LEU A  88      16.587 -23.262 -34.947  1.00 40.28           C
ATOM     48  CA  LEU A  88     -16.587  23.262 -34.947  1.00 40.28           C
ATOM     48  CA  LEU A  88     -23.262 -16.587 -34.947  1.00 40.28           C
ATOM     48  CA  LEU A  88      23.262  16.587 -34.947  1.00 40.28           C
ATOM     49  C   LEU A  88      16.406 -24.425 -33.970  1.00 39.87           C
ATOM     49  C   LEU A  88     -16.406  24.425 -33.970  1.00 39.87           C
ATOM     49  C   LEU A  88     -24.425 -16.406 -33.970  1.00 39.87           C
ATOM     49  C   LEU A  88      24.425  16.406 -33.970  1.00 39.87           C
ATOM     50  O   LEU A  88      17.292 -25.261 -33.836  1.00 40.11           O
ATOM     50  O   LEU A  88     -17.292  25.261 -33.836  1.00 40.11           O
ATOM     50  O   LEU A  88     -25.261 -17.292 -33.836  1.00 40.11           O
ATOM     50  O   LEU A  88      25.261  17.292 -33.836  1.00 40.11           O
ATOM     51  CB  LEU A  88      17.710 -23.584 -35.936  1.00 38.64           C
ATOM     51  CB  LEU A  88     -17.710  23.584 -35.936  1.00 38.64           C
ATOM     51  CB  LEU A  88     -23.584 -17.710 -35.936  1.00 38.64           C
ATOM     51  CB  LEU A  88      23.584  17.710 -35.936  1.00 38.64           C
ATOM     52  CG  LEU A  88      18.007 -22.473 -36.940  1.00 37.61           C
ATOM     52  CG  LEU A  88     -18.007  22.473 -36.940  1.00 37.61           C
ATOM     52  CG  LEU A  88     -22.473 -18.007 -36.940  1.00 37.61           C
ATOM     52  CG  LEU A  88      22.473  18.007 -36.940  1.00 37.61           C
ATOM     53  CD1 LEU A  88      19.285 -22.765 -37.705  1.00 36.87           C
ATOM     53  CD1 LEU A  88     -19.285  22.765 -37.705  1.00 36.87           C
ATOM     53  CD1 LEU A  88     -22.765 -19.285 -37.705  1.00 36.87           C
ATOM     53  CD1 LEU A  88      22.765  19.285 -37.705  1.00 36.87           C
ATOM     54  CD2 LEU A  88      16.832 -22.298 -37.895  1.00 31.17           C
ATOM     54  CD2 LEU A  88     -16.832  22.298 -37.895  1.00 31.17           C
ATOM     54  CD2 LEU A  88     -22.298 -16.832 -37.895  1.00 31.17           C
ATOM     54  CD2 LEU A  88      22.298  16.832 -37.895  1.00 31.17           C
ATOM   3140  H   LEU A  88      17.801 -21.646 -34.249  1.00 20.00           H
ATOM   3140  H   LEU A  88     -17.801  21.646 -34.249  1.00 20.00           H
ATOM   3140  H   LEU A  88     -21.646 -17.801 -34.249  1.00 20.00           H
ATOM   3140  H   LEU A  88      21.646  17.801 -34.249  1.00 20.00           H
ATOM   3141  HA  LEU A  88      15.654 -23.154 -35.520  1.00 20.00           H
ATOM   3141  HA  LEU A  88     -15.654  23.154 -35.520  1.00 20.00           H
ATOM   3141  HA  LEU A  88     -23.154 -15.654 -35.520  1.00 20.00           H
ATOM   3141  HA  LEU A  88      23.154  15.654 -35.520  1.00 20.00           H
ATOM   3142  HB2 LEU A  88      18.627 -23.782 -35.362  1.00 20.00           H
ATOM   3142  HB2 LEU A  88     -18.627  23.782 -35.362  1.00 20.00           H
ATOM   3142  HB2 LEU A  88     -23.782 -18.627 -35.362  1.00 20.00           H
ATOM   3142  HB2 LEU A  88      23.782  18.627 -35.362  1.00 20.00           H
ATOM   3143  HB3 LEU A  88      17.426 -24.487 -36.497  1.00 20.00           H
ATOM   3143  HB3 LEU A  88     -17.426  24.487 -36.497  1.00 20.00           H
ATOM   3143  HB3 LEU A  88     -24.487 -17.426 -36.497  1.00 20.00           H
ATOM   3143  HB3 LEU A  88      24.487  17.426 -36.497  1.00 20.00           H
ATOM   3144  HG  LEU A  88      18.143 -21.534 -36.384  1.00 20.00           H
ATOM   3144  HG  LEU A  88     -18.143  21.534 -36.384  1.00 20.00           H
ATOM   3144  HG  LEU A  88     -21.534 -18.143 -36.384  1.00 20.00           H
ATOM   3144  HG  LEU A  88      21.534  18.143 -36.384  1.00 20.00           H
ATOM   3145 HD11 LEU A  88      19.478 -21.953 -38.421  1.00 20.00           H
ATOM   3145 HD11 LEU A  88     -19.478  21.953 -38.421  1.00 20.00           H
ATOM   3145 HD11 LEU A  88     -21.953 -19.478 -38.421  1.00 20.00           H
ATOM   3145 HD11 LEU A  88      21.953  19.478 -38.421  1.00 20.00           H
ATOM   3146 HD12 LEU A  88      20.126 -22.839 -36.999  1.00 20.00           H
ATOM   3146 HD12 LEU A  88     -20.126  22.839 -36.999  1.00 20.00           H
ATOM   3146 HD12 LEU A  88     -22.839 -20.126 -36.999  1.00 20.00           H
ATOM   3146 HD12 LEU A  88      22.839  20.126 -36.999  1.00 20.00           H
ATOM   3147 HD13 LEU A  88      19.178 -23.715 -38.249  1.00 20.00           H
ATOM   3147 HD13 LEU A  88     -19.178  23.715 -38.249  1.00 20.00           H
ATOM   3147 HD13 LEU A  88     -23.715 -19.178 -38.249  1.00 20.00           H
ATOM   3147 HD13 LEU A  88      23.715  19.178 -38.249  1.00 20.00           H
ATOM   3148 HD21 LEU A  88      17.058 -21.496 -38.612  1.00 20.00           H
ATOM   3148 HD21 LEU A  88     -17.058  21.496 -38.612  1.00 20.00           H
ATOM   3148 HD21 LEU A  88     -21.496 -17.058 -38.612  1.00 20.00           H
ATOM   3148 HD21 LEU A  88      21.496  17.058 -38.612  1.00 20.00           H
ATOM   3149 HD22 LEU A  88      16.659 -23.238 -38.439  1.00 20.00           H
ATOM   3149 HD22 LEU A  88     -16.659  23.238 -38.439  1.00 20.00           H
ATOM   3149 HD22 LEU A  88     -23.238 -16.659 -38.439  1.00 20.00           H
ATOM   3149 HD22 LEU A  88      23.238  16.659 -38.439  1.00 20.00           H
ATOM   3150 HD23 LEU A  88      15.930 -22.034 -37.323  1.00 20.00           H
ATOM   3150 HD23 LEU A  88     -15.930  22.034 -37.323  1.00 20.00           H
ATOM   3150 HD23 LEU A  88     -22.034 -15.930 -37.323  1.00 20.00           H
ATOM   3150 HD23 LEU A  88      22.034  15.930 -37.323  1.00 20.00           H
ATOM     55  N   THR A  89      15.259 -24.483 -33.300  1.00 40.23           N
ATOM     55  N   THR A  89     -15.259  24.483 -33.300  1.00 40.23           N
ATOM     55  N   THR A  89     -24.483 -15.259 -33.300  1.00 40.23           N
ATOM     55  N   THR A  89      24.483  15.259 -33.300  1.00 40.23           N
ATOM     56  CA  THR A  89      15.029 -25.508 -32.282  1.00 41.93           C
ATOM     56  CA  THR A  89     -15.029  25.508 -32.282  1.00 41.93           C
ATOM     56  CA  THR A  89     -25.508 -15.029 -32.282  1.00 41.93           C
ATOM     56  CA  THR A  89      25.508  15.029 -32.282  1.00 41.93           C
ATOM     57  C   THR A  89      14.294 -26.740 -32.803  1.00 42.58           C
ATOM     57  C   THR A  89     -14.294  26.740 -32.803  1.00 42.58           C
ATOM     57  C   THR A  89     -26.740 -14.294 -32.803  1.00 42.58           C
ATOM     57  C   THR A  89      26.740  14.294 -32.803  1.00 42.58           C
ATOM     58  O   THR A  89      14.227 -27.754 -32.110  1.00 45.33           O
ATOM     58  O   THR A  89     -14.227  27.754 -32.110  1.00 45.33           O
ATOM     58  O   THR A  89     -27.754 -14.227 -32.110  1.00 45.33           O
ATOM     58  O   THR A  89      27.754  14.227 -32.110  1.00 45.33           O
ATOM     59  CB  THR A  89      14.217 -24.953 -31.105  1.00 43.92           C
ATOM     59  CB  THR A  89     -14.217  24.953 -31.105  1.00 43.92           C
ATOM     59  CB  THR A  89     -24.953 -14.217 -31.105  1.00 43.92           C
ATOM     59  CB  THR A  89      24.953  14.217 -31.105  1.00 43.92           C
ATOM     60  OG1 THR A  89      12.999 -24.385 -31.599  1.00 45.48           O
ATOM     60  OG1 THR A  89     -12.999  24.385 -31.599  1.00 45.48           O
ATOM     60  OG1 THR A  89     -24.385 -12.999 -31.599  1.00 45.48           O
ATOM     60  OG1 THR A  89      24.385  12.999 -31.599  1.00 45.48           O
ATOM     61  CG2 THR A  89      15.007 -23.880 -30.376  1.00 44.65           C
ATOM     61  CG2 THR A  89     -15.007  23.880 -30.376  1.00 44.65           C
ATOM     61  CG2 THR A  89     -23.880 -15.007 -30.376  1.00 44.65           C
ATOM     61  CG2 THR A  89      23.880  15.007 -30.376  1.00 44.65           C
ATOM   3151  H   THR A  89      14.541 -23.815 -33.495  1.00 20.00           H
ATOM   3151  H   THR A  89     -14.541  23.815 -33.495  1.00 20.00           H
ATOM   3151  H   THR A  89     -23.815 -14.541 -33.495  1.00 20.00           H
ATOM   3151  H   THR A  89      23.815  14.541 -33.495  1.00 20.00           H
ATOM   3152  HA  THR A  89      16.003 -25.838 -31.891  1.00 20.00           H
ATOM   3152  HA  THR A  89     -16.003  25.838 -31.891  1.00 20.00           H
ATOM   3152  HA  THR A  89     -25.838 -16.003 -31.891  1.00 20.00           H
ATOM   3152  HA  THR A  89      25.838  16.003 -31.891  1.00 20.00           H
ATOM   3153  HB  THR A  89      13.998 -25.774 -30.406  1.00 20.00           H
ATOM   3153  HB  THR A  89     -13.998  25.774 -30.406  1.00 20.00           H
ATOM   3153  HB  THR A  89     -25.774 -13.998 -30.406  1.00 20.00           H
ATOM   3153  HB  THR A  89      25.774  13.998 -30.406  1.00 20.00           H
ATOM   3154  HG1 THR A  89      12.493 -24.040 -30.873  1.00 20.00           H
ATOM   3154  HG1 THR A  89     -12.493  24.040 -30.873  1.00 20.00           H
ATOM   3154  HG1 THR A  89     -24.040 -12.493 -30.873  1.00 20.00           H
ATOM   3154  HG1 THR A  89      24.040  12.493 -30.873  1.00 20.00           H
ATOM   3155 HG21 THR A  89      14.412 -23.493 -29.536  1.00 20.00           H
ATOM   3155 HG21 THR A  89     -14.412  23.493 -29.536  1.00 20.00           H
ATOM   3155 HG21 THR A  89     -23.493 -14.412 -29.536  1.00 20.00           H
ATOM   3155 HG21 THR A  89      23.493  14.412 -29.536  1.00 20.00           H
ATOM   3156 HG22 THR A  89      15.944 -24.311 -29.993  1.00 20.00           H
ATOM   3156 HG22 THR A  89     -15.944  24.311 -29.993  1.00 20.00           H
ATOM   3156 HG22 THR A  89     -24.311 -15.944 -29.993  1.00 20.00           H
ATOM   3156 HG22 THR A  89      24.311  15.944 -29.993  1.00 20.00           H
ATOM   3157 HG23 THR A  89      15.238 -23.059 -31.071  1.00 20.00           H
ATOM   3157 HG23 THR A  89     -15.238  23.059 -31.071  1.00 20.00           H
ATOM   3157 HG23 THR A  89     -23.059 -15.238 -31.071  1.00 20.00           H
ATOM   3157 HG23 THR A  89      23.059  15.238 -31.071  1.00 20.00           H
ATOM     62  N   LYS A  90      13.746 -26.660 -34.013  1.00 39.93           N
ATOM     62  N   LYS A  90     -13.746  26.660 -34.013  1.00 39.93           N
ATOM     62  N   LYS A  90     -26.660 -13.746 -34.013  1.00 39.93           N
ATOM     62  N   LYS A  90      26.660  13.746 -34.013  1.00 39.93           N
ATOM     63  CA  LYS A  90      12.907 -27.733 -34.537  1.00 38.57           C
ATOM     63  CA  LYS A  90     -12.907  27.733 -34.537  1.00 38.57           C
ATOM     63  CA  LYS A  90     -27.733 -12.907 -34.537  1.00 38.57           C
ATOM     63  CA  LYS A  90      27.733  12.907 -34.537  1.00 38.57           C
ATOM     64  C   LYS A  90      13.612 -28.589 -35.587  1.00 37.98           C
ATOM     64  C   LYS A  90     -13.612  28.589 -35.587  1.00 37.98           C
ATOM     64  C   LYS A  90     -28.589 -13.612 -35.587  1.00 37.98           C
ATOM     64  C   LYS A  90      28.589  13.612 -35.587  1.00 37.98           C
ATOM     65  O   LYS A  90      14.654 -28.211 -36.112  1.00 39.20           O
ATOM     65  O   LYS A  90     -14.654  28.211 -36.112  1.00 39.20           O
ATOM     65  O   LYS A  90     -28.211 -14.654 -36.112  1.00 39.20           O
ATOM     65  O   LYS A  90      28.211  14.654 -36.112  1.00 39.20           O
ATOM     66  CB  LYS A  90      11.630 -27.148 -35.130  1.00 38.59           C
ATOM     66  CB  LYS A  90     -11.630  27.148 -35.130  1.00 38.59           C
ATOM     66  CB  LYS A  90     -27.148 -11.630 -35.130  1.00 38.59           C
ATOM     66  CB  LYS A  90      27.148  11.630 -35.130  1.00 38.59           C
ATOM     67  CG  LYS A  90      10.905 -26.193 -34.213  1.00 39.92           C
ATOM     67  CG  LYS A  90     -10.905  26.193 -34.213  1.00 39.92           C
ATOM     67  CG  LYS A  90     -26.193 -10.905 -34.213  1.00 39.92           C
ATOM     67  CG  LYS A  90      26.193  10.905 -34.213  1.00 39.92           C
ATOM     68  CD  LYS A  90       9.669 -25.647 -34.902  1.00 41.27           C
ATOM     68  CD  LYS A  90      -9.669  25.647 -34.902  1.00 41.27           C
ATOM     68  CD  LYS A  90     -25.647  -9.669 -34.902  1.00 41.27           C
ATOM     68  CD  LYS A  90      25.647   9.669 -34.902  1.00 41.27           C
ATOM     69  CE  LYS A  90       8.911 -24.681 -34.016  1.00 42.80           C
ATOM     69  CE  LYS A  90      -8.911  24.681 -34.016  1.00 42.80           C
ATOM     69  CE  LYS A  90     -24.681  -8.911 -34.016  1.00 42.80           C
ATOM     69  CE  LYS A  90      24.681   8.911 -34.016  1.00 42.80           C
ATOM     70  NZ  LYS A  90       7.788 -24.064 -34.770  1.00 44.22           N
ATOM     70  NZ  LYS A  90      -7.788  24.064 -34.770  1.00 44.22           N
ATOM     70  NZ  LYS A  90     -24.064  -7.788 -34.770  1.00 44.22           N
ATOM     70  NZ  LYS A  90      24.064   7.788 -34.770  1.00 44.22           N
ATOM   3158  H   LYS A  90      13.912 -25.849 -34.574  1.00 20.00           H
ATOM   3158  H   LYS A  90     -13.912  25.849 -34.574  1.00 20.00           H
ATOM   3158  H   LYS A  90     -25.849 -13.912 -34.574  1.00 20.00           H
ATOM   3158  H   LYS A  90      25.849  13.912 -34.574  1.00 20.00           H
ATOM   3159  HA  LYS A  90      12.620 -28.392 -33.705  1.00 20.00           H
ATOM   3159  HA  LYS A  90     -12.620  28.392 -33.705  1.00 20.00           H
ATOM   3159  HA  LYS A  90     -28.392 -12.620 -33.705  1.00 20.00           H
ATOM   3159  HA  LYS A  90      28.392  12.620 -33.705  1.00 20.00           H
ATOM   3160  HB2 LYS A  90      11.893 -26.609 -36.052  1.00 20.00           H
ATOM   3160  HB2 LYS A  90     -11.893  26.609 -36.052  1.00 20.00           H
ATOM   3160  HB2 LYS A  90     -26.609 -11.893 -36.052  1.00 20.00           H
ATOM   3160  HB2 LYS A  90      26.609  11.893 -36.052  1.00 20.00           H
ATOM   3161  HB3 LYS A  90      10.950 -27.978 -35.372  1.00 20.00           H
ATOM   3161  HB3 LYS A  90     -10.950  27.978 -35.372  1.00 20.00           H
ATOM   3161  HB3 LYS A  90     -27.978 -10.950 -35.372  1.00 20.00           H
ATOM   3161  HB3 LYS A  90      27.978  10.950 -35.372  1.00 20.00           H
ATOM   3162  HG2 LYS A  90      10.606 -26.724 -33.297  1.00 20.00           H
ATOM   3162  HG2 LYS A  90     -10.606  26.724 -33.297  1.00 20.00           H
ATOM   3162  HG2 LYS A  90     -26.724 -10.606 -33.297  1.00 20.00           H
ATOM   3162  HG2 LYS A  90      26.724  10.606 -33.297  1.00 20.00           H
ATOM   3163  HG3 LYS A  90      11.574 -25.360 -33.952  1.00 20.00           H
ATOM   3163  HG3 LYS A  90     -11.574  25.360 -33.952  1.00 20.00           H
ATOM   3163  HG3 LYS A  90     -25.360 -11.574 -33.952  1.00 20.00           H
ATOM   3163  HG3 LYS A  90      25.360  11.574 -33.952  1.00 20.00           H
ATOM   3164  HD2 LYS A  90       9.975 -25.123 -35.820  1.00 20.00           H
ATOM   3164  HD2 LYS A  90      -9.975  25.123 -35.820  1.00 20.00           H
ATOM   3164  HD2 LYS A  90     -25.123  -9.975 -35.820  1.00 20.00           H
ATOM   3164  HD2 LYS A  90      25.123   9.975 -35.820  1.00 20.00           H
ATOM   3165  HD3 LYS A  90       9.007 -26.486 -35.162  1.00 20.00           H
ATOM   3165  HD3 LYS A  90      -9.007  26.486 -35.162  1.00 20.00           H
ATOM   3165  HD3 LYS A  90     -26.486  -9.007 -35.162  1.00 20.00           H
ATOM   3165  HD3 LYS A  90      26.486   9.007 -35.162  1.00 20.00           H
ATOM   3166  HE2 LYS A  90       8.510 -25.223 -33.147  1.00 20.00           H
ATOM   3166  HE2 LYS A  90      -8.510  25.223 -33.147  1.00 20.00           H
ATOM   3166  HE2 LYS A  90     -25.223  -8.510 -33.147  1.00 20.00           H
ATOM   3166  HE2 LYS A  90      25.223   8.510 -33.147  1.00 20.00           H
ATOM   3167  HE3 LYS A  90       9.595 -23.891 -33.672  1.00 20.00           H
ATOM   3167  HE3 LYS A  90      -9.595  23.891 -33.672  1.00 20.00           H
ATOM   3167  HE3 LYS A  90     -23.891  -9.595 -33.672  1.00 20.00           H
ATOM   3167  HE3 LYS A  90      23.891   9.595 -33.672  1.00 20.00           H
ATOM   3168  HZ1 LYS A  90       7.296 -23.429 -34.175  1.00 20.00           H
ATOM   3168  HZ1 LYS A  90      -7.296  23.429 -34.175  1.00 20.00           H
ATOM   3168  HZ1 LYS A  90     -23.429  -7.296 -34.175  1.00 20.00           H
ATOM   3168  HZ1 LYS A  90      23.429   7.296 -34.175  1.00 20.00           H
ATOM   3169  HZ2 LYS A  90       8.149 -23.569 -35.560  1.00 20.00           H
ATOM   3169  HZ2 LYS A  90      -8.149  23.569 -35.560  1.00 20.00           H
ATOM   3169  HZ2 LYS A  90     -23.569  -8.149 -35.560  1.00 20.00           H
ATOM   3169  HZ2 LYS A  90      23.569   8.149 -35.560  1.00 20.00           H
ATOM   3170  HZ3 LYS A  90       7.164 -24.780 -35.083  1.00 20.00           H
ATOM   3170  HZ3 LYS A  90      -7.164  24.780 -35.083  1.00 20.00           H
ATOM   3170  HZ3 LYS A  90     -24.780  -7.164 -35.083  1.00 20.00           H
ATOM   3170  HZ3 LYS A  90      24.780   7.164 -35.083  1.00 20.00           H
ATOM     71  N   GLY A  91      13.040 -29.751 -35.883  1.00 37.35           N
ATOM     71  N   GLY A  91     -13.040  29.751 -35.883  1.00 37.35           N
ATOM     71  N   GLY A  91     -29.751 -13.040 -35.883  1.00 37.35           N
ATOM     71  N   GLY A  91      29.751  13.040 -35.883  1.00 37.35           N
ATOM     72  CA  GLY A  91      13.555 -30.603 -36.940  1.00 37.41           C
ATOM     72  CA  GLY A  91     -13.555  30.603 -36.940  1.00 37.41           C
ATOM     72  CA  GLY A  91     -30.603 -13.555 -36.940  1.00 37.41           C
ATOM     72  CA  GLY A  91      30.603  13.555 -36.940  1.00 37.41           C
ATOM     73  C   GLY A  91      12.630 -30.541 -38.139  1.00 36.92           C
ATOM     73  C   GLY A  91     -12.630  30.541 -38.139  1.00 36.92           C
ATOM     73  C   GLY A  91     -30.541 -12.630 -38.139  1.00 36.92           C
ATOM     73  C   GLY A  91      30.541  12.630 -38.139  1.00 36.92           C
ATOM     74  O   GLY A  91      11.593 -29.884 -38.080  1.00 39.03           O
ATOM     74  O   GLY A  91     -11.593  29.884 -38.080  1.00 39.03           O
ATOM     74  O   GLY A  91     -29.884 -11.593 -38.080  1.00 39.03           O
ATOM     74  O   GLY A  91      29.884  11.593 -38.080  1.00 39.03           O
ATOM   3171  H   GLY A  91      12.236 -30.046 -35.366  1.00 20.00           H
ATOM   3171  H   GLY A  91     -12.236  30.046 -35.366  1.00 20.00           H
ATOM   3171  H   GLY A  91     -30.046 -12.236 -35.366  1.00 20.00           H
ATOM   3171  H   GLY A  91      30.046  12.236 -35.366  1.00 20.00           H
ATOM   3172  HA2 GLY A  91      14.558 -30.258 -37.233  1.00 20.00           H
ATOM   3172  HA2 GLY A  91     -14.558  30.258 -37.233  1.00 20.00           H
ATOM   3172  HA2 GLY A  91     -30.258 -14.558 -37.233  1.00 20.00           H
ATOM   3172  HA2 GLY A  91      30.258  14.558 -37.233  1.00 20.00           H
ATOM   3173  HA3 GLY A  91      13.616 -31.640 -36.578  1.00 20.00           H
ATOM   3173  HA3 GLY A  91     -13.616  31.640 -36.578  1.00 20.00           H
ATOM   3173  HA3 GLY A  91     -31.640 -13.616 -36.578  1.00 20.00           H
ATOM   3173  HA3 GLY A  91      31.640  13.616 -36.578  1.00 20.00           H
ATOM     75  N   LEU A  92      12.992 -31.209 -39.229  1.00 35.38           N
ATOM     75  N   LEU A  92     -12.992  31.209 -39.229  1.00 35.38           N
ATOM     75  N   LEU A  92     -31.209 -12.992 -39.229  1.00 35.38           N
ATOM     75  N   LEU A  92      31.209  12.992 -39.229  1.00 35.38           N
ATOM     76  CA  LEU A  92      12.117 -31.245 -40.394  1.00 36.30           C
ATOM     76  CA  LEU A  92     -12.117  31.245 -40.394  1.00 36.30           C
ATOM     76  CA  LEU A  92     -31.245 -12.117 -40.394  1.00 36.30           C
ATOM     76  CA  LEU A  92      31.245  12.117 -40.394  1.00 36.30           C
ATOM     77  C   LEU A  92      10.877 -32.091 -40.128  1.00 36.18           C
ATOM     77  C   LEU A  92     -10.877  32.091 -40.128  1.00 36.18           C
ATOM     77  C   LEU A  92     -32.091 -10.877 -40.128  1.00 36.18           C
ATOM     77  C   LEU A  92      32.091  10.877 -40.128  1.00 36.18           C
ATOM     78  O   LEU A  92      10.933 -33.087 -39.407  1.00 37.31           O
ATOM     78  O   LEU A  92     -10.933  33.087 -39.407  1.00 37.31           O
ATOM     78  O   LEU A  92     -33.087 -10.933 -39.407  1.00 37.31           O
ATOM     78  O   LEU A  92      33.087  10.933 -39.407  1.00 37.31           O
ATOM     79  CB  LEU A  92      12.842 -31.798 -41.618  1.00 37.31           C
ATOM     79  CB  LEU A  92     -12.842  31.798 -41.618  1.00 37.31           C
ATOM     79  CB  LEU A  92     -31.798 -12.842 -41.618  1.00 37.31           C
ATOM     79  CB  LEU A  92      31.798  12.842 -41.618  1.00 37.31           C
ATOM     80  CG  LEU A  92      14.078 -31.081 -42.142  1.00 39.65           C
ATOM     80  CG  LEU A  92     -14.078  31.081 -42.142  1.00 39.65           C
ATOM     80  CG  LEU A  92     -31.081 -14.078 -42.142  1.00 39.65           C
ATOM     80  CG  LEU A  92      31.081  14.078 -42.142  1.00 39.65           C
ATOM     81  CD1 LEU A  92      14.567 -31.800 -43.394  1.00 40.30           C
ATOM     81  CD1 LEU A  92     -14.567  31.800 -43.394  1.00 40.30           C
ATOM     81  CD1 LEU A  92     -31.800 -14.567 -43.394  1.00 40.30           C
ATOM     81  CD1 LEU A  92      31.800  14.567 -43.394  1.00 40.30           C
ATOM     82  CD2 LEU A  92      13.774 -29.619 -42.428  1.00 40.11           C
ATOM     82  CD2 LEU A  92     -13.774  29.619 -42.428  1.00 40.11           C
ATOM     82  CD2 LEU A  92     -29.619 -13.774 -42.428  1.00 40.11           C
ATOM     82  CD2 LEU A  92      29.619  13.774 -42.428  1.00 40.11           C
ATOM   3174  H   LEU A  92      13.869 -31.689 -39.250  1.00 20.00           H
ATOM   3174  H   LEU A  92     -13.869  31.689 -39.250  1.00 20.00           H
ATOM   3174  H   LEU A  92     -31.689 -13.869 -39.250  1.00 20.00           H
ATOM   3174  H   LEU A  92      31.689  13.869 -39.250  1.00 20.00           H
ATOM   3175  HA  LEU A  92      11.789 -30.221 -40.626  1.00 20.00           H
ATOM   3175  HA  LEU A  92     -11.789  30.221 -40.626  1.00 20.00           H
ATOM   3175  HA  LEU A  92     -30.221 -11.789 -40.626  1.00 20.00           H
ATOM   3175  HA  LEU A  92      30.221  11.789 -40.626  1.00 20.00           H
ATOM   3176  HB2 LEU A  92      13.148 -32.826 -41.372  1.00 20.00           H
ATOM   3176  HB2 LEU A  92     -13.148  32.826 -41.372  1.00 20.00           H
ATOM   3176  HB2 LEU A  92     -32.826 -13.148 -41.372  1.00 20.00           H
ATOM   3176  HB2 LEU A  92      32.826  13.148 -41.372  1.00 20.00           H
ATOM   3177  HB3 LEU A  92      12.112 -31.820 -42.440  1.00 20.00           H
ATOM   3177  HB3 LEU A  92     -12.112  31.820 -42.440  1.00 20.00           H
ATOM   3177  HB3 LEU A  92     -31.820 -12.112 -42.440  1.00 20.00           H
ATOM   3177  HB3 LEU A  92      31.820  12.112 -42.440  1.00 20.00           H
ATOM   3178  HG  LEU A  92      14.866 -31.134 -41.376  1.00 20.00           H
ATOM   3178  HG  LEU A  92     -14.866  31.134 -41.376  1.00 20.00           H
ATOM   3178  HG  LEU A  92     -31.134 -14.866 -41.376  1.00 20.00           H
ATOM   3178  HG  LEU A  92      31.134  14.866 -41.376  1.00 20.00           H
ATOM   3179 HD11 LEU A  92      15.461 -31.292 -43.784  1.00 20.00           H
ATOM   3179 HD11 LEU A  92     -15.461  31.292 -43.784  1.00 20.00           H
ATOM   3179 HD11 LEU A  92     -31.292 -15.461 -43.784  1.00 20.00           H
ATOM   3179 HD11 LEU A  92      31.292  15.461 -43.784  1.00 20.00           H
ATOM   3180 HD12 LEU A  92      14.817 -32.842 -43.144  1.00 20.00           H
ATOM   3180 HD12 LEU A  92     -14.817  32.842 -43.144  1.00 20.00           H
ATOM   3180 HD12 LEU A  92     -32.842 -14.817 -43.144  1.00 20.00           H
ATOM   3180 HD12 LEU A  92      32.842  14.817 -43.144  1.00 20.00           H
ATOM   3181 HD13 LEU A  92      13.775 -31.786 -44.158  1.00 20.00           H
ATOM   3181 HD13 LEU A  92     -13.775  31.786 -44.158  1.00 20.00           H
ATOM   3181 HD13 LEU A  92     -31.786 -13.775 -44.158  1.00 20.00           H
ATOM   3181 HD13 LEU A  92      31.786  13.775 -44.158  1.00 20.00           H
ATOM   3182 HD21 LEU A  92      14.680 -29.122 -42.805  1.00 20.00           H
ATOM   3182 HD21 LEU A  92     -14.680  29.122 -42.805  1.00 20.00           H
ATOM   3182 HD21 LEU A  92     -29.122 -14.680 -42.805  1.00 20.00           H
ATOM   3182 HD21 LEU A  92      29.122  14.680 -42.805  1.00 20.00           H
ATOM   3183 HD22 LEU A  92      12.978 -29.551 -43.184  1.00 20.00           H
ATOM   3183 HD22 LEU A  92     -12.978  29.551 -43.184  1.00 20.00           H
ATOM   3183 HD22 LEU A  92     -29.551 -12.978 -43.184  1.00 20.00           H
ATOM   3183 HD22 LEU A  92      29.551  12.978 -43.184  1.00 20.00           H
ATOM   3184 HD23 LEU A  92      13.444 -29.125 -41.502  1.00 20.00           H
ATOM   3184 HD23 LEU A  92     -13.444  29.125 -41.502  1.00 20.00           H
ATOM   3184 HD23 LEU A  92     -29.125 -13.444 -41.502  1.00 20.00           H
ATOM   3184 HD23 LEU A  92      29.125  13.444 -41.502  1.00 20.00           H
ATOM     83  N   CYS A  93       9.759 -31.690 -40.717  1.00 34.68           N
ATOM     83  N   CYS A  93      -9.759  31.690 -40.717  1.00 34.68           N
ATOM     83  N   CYS A  93     -31.690  -9.759 -40.717  1.00 34.68           N
ATOM     83  N   CYS A  93      31.690   9.759 -40.717  1.00 34.68           N
ATOM     84  CA  CYS A  93       8.579 -32.533 -40.744  1.00 36.66           C
ATOM     84  CA  CYS A  93      -8.579  32.533 -40.744  1.00 36.66           C
ATOM     84  CA  CYS A  93     -32.533  -8.579 -40.744  1.00 36.66           C
ATOM     84  CA  CYS A  93      32.533   8.579 -40.744  1.00 36.66           C
ATOM     85  C   CYS A  93       8.832 -33.719 -41.663  1.00 35.81           C
ATOM     85  C   CYS A  93      -8.832  33.719 -41.663  1.00 35.81           C
ATOM     85  C   CYS A  93     -33.719  -8.832 -41.663  1.00 35.81           C
ATOM     85  C   CYS A  93      33.719   8.832 -41.663  1.00 35.81           C
ATOM     86  O   CYS A  93       9.605 -33.610 -42.612  1.00 35.34           O
ATOM     86  O   CYS A  93      -9.605  33.610 -42.612  1.00 35.34           O
ATOM     86  O   CYS A  93     -33.610  -9.605 -42.612  1.00 35.34           O
ATOM     86  O   CYS A  93      33.610   9.605 -42.612  1.00 35.34           O
ATOM     87  CB  CYS A  93       7.356 -31.739 -41.219  1.00 38.97           C
ATOM     87  CB  CYS A  93      -7.356  31.739 -41.219  1.00 38.97           C
ATOM     87  CB  CYS A  93     -31.739  -7.356 -41.219  1.00 38.97           C
ATOM     87  CB  CYS A  93      31.739   7.356 -41.219  1.00 38.97           C
ATOM     88  SG  CYS A  93       6.924 -30.335 -40.161  1.00 80.82           S
ATOM     88  SG  CYS A  93      -6.924  30.335 -40.161  1.00 80.82           S
ATOM     88  SG  CYS A  93     -30.335  -6.924 -40.161  1.00 80.82           S
ATOM     88  SG  CYS A  93      30.335   6.924 -40.161  1.00 80.82           S
ATOM   3185  H   CYS A  93       9.729 -30.789 -41.151  1.00 20.00           H
ATOM   3185  H   CYS A  93      -9.729  30.789 -41.151  1.00 20.00           H
ATOM   3185  H   CYS A  93     -30.789  -9.729 -41.151  1.00 20.00           H
ATOM   3185  H   CYS A  93      30.789   9.729 -41.151  1.00 20.00           H
ATOM   3186  HA  CYS A  93       8.375 -32.912 -39.732  1.00 20.00           H
ATOM   3186  HA  CYS A  93      -8.375  32.912 -39.732  1.00 20.00           H
ATOM   3186  HA  CYS A  93     -32.912  -8.375 -39.732  1.00 20.00           H
ATOM   3186  HA  CYS A  93      32.912   8.375 -39.732  1.00 20.00           H
ATOM   3187  HB2 CYS A  93       7.564 -31.358 -42.230  1.00 20.00           H
ATOM   3187  HB2 CYS A  93      -7.564  31.358 -42.230  1.00 20.00           H
ATOM   3187  HB2 CYS A  93     -31.358  -7.564 -42.230  1.00 20.00           H
ATOM   3187  HB2 CYS A  93      31.358   7.564 -42.230  1.00 20.00           H
ATOM   3188  HB3 CYS A  93       6.494 -32.422 -41.255  1.00 20.00           H
ATOM   3188  HB3 CYS A  93      -6.494  32.422 -41.255  1.00 20.00           H
ATOM   3188  HB3 CYS A  93     -32.422  -6.494 -41.255  1.00 20.00           H
ATOM   3188  HB3 CYS A  93      32.422   6.494 -41.255  1.00 20.00           H
ATOM     89  N   THR A  94       8.192 -34.849 -41.374  1.00 36.45           N
ATOM     89  N   THR A  94      -8.192  34.849 -41.374  1.00 36.45           N
ATOM     89  N   THR A  94     -34.849  -8.192 -41.374  1.00 36.45           N
ATOM     89  N   THR A  94      34.849   8.192 -41.374  1.00 36.45           N
ATOM     90  CA  THR A  94       8.254 -36.009 -42.257  1.00 36.40           C
ATOM     90  CA  THR A  94      -8.254  36.009 -42.257  1.00 36.40           C
ATOM     90  CA  THR A  94     -36.009  -8.254 -42.257  1.00 36.40           C
ATOM     90  CA  THR A  94      36.009   8.254 -42.257  1.00 36.40           C
ATOM     91  C   THR A  94       7.736 -35.600 -43.618  1.00 36.81           C
ATOM     91  C   THR A  94      -7.736  35.600 -43.618  1.00 36.81           C
ATOM     91  C   THR A  94     -35.600  -7.736 -43.618  1.00 36.81           C
ATOM     91  C   THR A  94      35.600   7.736 -43.618  1.00 36.81           C
ATOM     92  O   THR A  94       6.653 -35.022 -43.727  1.00 37.98           O
ATOM     92  O   THR A  94      -6.653  35.022 -43.727  1.00 37.98           O
ATOM     92  O   THR A  94     -35.022  -6.653 -43.727  1.00 37.98           O
ATOM     92  O   THR A  94      35.022   6.653 -43.727  1.00 37.98           O
ATOM     93  CB  THR A  94       7.422 -37.193 -41.725  1.00 37.17           C
ATOM     93  CB  THR A  94      -7.422  37.193 -41.725  1.00 37.17           C
ATOM     93  CB  THR A  94     -37.193  -7.422 -41.725  1.00 37.17           C
ATOM     93  CB  THR A  94      37.193   7.422 -41.725  1.00 37.17           C
ATOM     94  OG1 THR A  94       7.944 -37.621 -40.462  1.00 40.41           O
ATOM     94  OG1 THR A  94      -7.944  37.621 -40.462  1.00 40.41           O
ATOM     94  OG1 THR A  94     -37.621  -7.944 -40.462  1.00 40.41           O
ATOM     94  OG1 THR A  94      37.621   7.944 -40.462  1.00 40.41           O
ATOM     95  CG2 THR A  94       7.472 -38.361 -42.691  1.00 35.55           C
ATOM     95  CG2 THR A  94      -7.472  38.361 -42.691  1.00 35.55           C
ATOM     95  CG2 THR A  94     -38.361  -7.472 -42.691  1.00 35.55           C
ATOM     95  CG2 THR A  94      38.361   7.472 -42.691  1.00 35.55           C
ATOM   3189  H   THR A  94       7.656 -34.905 -40.532  1.00 20.00           H
ATOM   3189  H   THR A  94      -7.656  34.905 -40.532  1.00 20.00           H
ATOM   3189  H   THR A  94     -34.905  -7.656 -40.532  1.00 20.00           H
ATOM   3189  H   THR A  94      34.905   7.656 -40.532  1.00 20.00           H
ATOM   3190  HA  THR A  94       9.299 -36.337 -42.360  1.00 20.00           H
ATOM   3190  HA  THR A  94      -9.299  36.337 -42.360  1.00 20.00           H
ATOM   3190  HA  THR A  94     -36.337  -9.299 -42.360  1.00 20.00           H
ATOM   3190  HA  THR A  94      36.337   9.299 -42.360  1.00 20.00           H
ATOM   3191  HB  THR A  94       6.378 -36.867 -41.612  1.00 20.00           H
ATOM   3191  HB  THR A  94      -6.378  36.867 -41.612  1.00 20.00           H
ATOM   3191  HB  THR A  94     -36.867  -6.378 -41.612  1.00 20.00           H
ATOM   3191  HB  THR A  94      36.867   6.378 -41.612  1.00 20.00           H
ATOM   3192  HG1 THR A  94       7.429 -38.350 -40.137  1.00 20.00           H
ATOM   3192  HG1 THR A  94      -7.429  38.350 -40.137  1.00 20.00           H
ATOM   3192  HG1 THR A  94     -38.350  -7.429 -40.137  1.00 20.00           H
ATOM   3192  HG1 THR A  94      38.350   7.429 -40.137  1.00 20.00           H
ATOM   3193 HG21 THR A  94       6.873 -39.193 -42.292  1.00 20.00           H
ATOM   3193 HG21 THR A  94      -6.873  39.193 -42.292  1.00 20.00           H
ATOM   3193 HG21 THR A  94     -39.193  -6.873 -42.292  1.00 20.00           H
ATOM   3193 HG21 THR A  94      39.193   6.873 -42.292  1.00 20.00           H
ATOM   3194 HG22 THR A  94       7.065 -38.049 -43.664  1.00 20.00           H
ATOM   3194 HG22 THR A  94      -7.065  38.049 -43.664  1.00 20.00           H
ATOM   3194 HG22 THR A  94     -38.049  -7.065 -43.664  1.00 20.00           H
ATOM   3194 HG22 THR A  94      38.049   7.065 -43.664  1.00 20.00           H
ATOM   3195 HG23 THR A  94       8.515 -38.688 -42.817  1.00 20.00           H
ATOM   3195 HG23 THR A  94      -8.515  38.688 -42.817  1.00 20.00           H
ATOM   3195 HG23 THR A  94     -38.688  -8.515 -42.817  1.00 20.00           H
ATOM   3195 HG23 THR A  94      38.688   8.515 -42.817  1.00 20.00           H
ATOM     96  N   ILE A  95       8.520 -35.875 -44.652  1.00 35.84           N
ATOM     96  N   ILE A  95      -8.520  35.875 -44.652  1.00 35.84           N
ATOM     96  N   ILE A  95     -35.875  -8.520 -44.652  1.00 35.84           N
ATOM     96  N   ILE A  95      35.875   8.520 -44.652  1.00 35.84           N
ATOM     97  CA  ILE A  95       8.155 -35.481 -46.005  1.00 34.91           C
ATOM     97  CA  ILE A  95      -8.155  35.481 -46.005  1.00 34.91           C
ATOM     97  CA  ILE A  95     -35.481  -8.155 -46.005  1.00 34.91           C
ATOM     97  CA  ILE A  95      35.481   8.155 -46.005  1.00 34.91           C
ATOM     98  C   ILE A  95       7.622 -36.671 -46.781  1.00 36.39           C
ATOM     98  C   ILE A  95      -7.622  36.671 -46.781  1.00 36.39           C
ATOM     98  C   ILE A  95     -36.671  -7.622 -46.781  1.00 36.39           C
ATOM     98  C   ILE A  95      36.671   7.622 -46.781  1.00 36.39           C
ATOM     99  O   ILE A  95       8.386 -37.560 -47.158  1.00 38.37           O
ATOM     99  O   ILE A  95      -8.386  37.560 -47.158  1.00 38.37           O
ATOM     99  O   ILE A  95     -37.560  -8.386 -47.158  1.00 38.37           O
ATOM     99  O   ILE A  95      37.560   8.386 -47.158  1.00 38.37           O
ATOM    100  CB  ILE A  95       9.354 -34.892 -46.760  1.00 33.57           C
ATOM    100  CB  ILE A  95      -9.354  34.892 -46.760  1.00 33.57           C
ATOM    100  CB  ILE A  95     -34.892  -9.354 -46.760  1.00 33.57           C
ATOM    100  CB  ILE A  95      34.892   9.354 -46.760  1.00 33.57           C
ATOM    101  CG1 ILE A  95       9.958 -33.721 -45.982  1.00 31.26           C
ATOM    101  CG1 ILE A  95      -9.958  33.721 -45.982  1.00 31.26           C
ATOM    101  CG1 ILE A  95     -33.721  -9.958 -45.982  1.00 31.26           C
ATOM    101  CG1 ILE A  95      33.721   9.958 -45.982  1.00 31.26           C
ATOM    102  CG2 ILE A  95       8.953 -34.480 -48.173  1.00 33.14           C
ATOM    102  CG2 ILE A  95      -8.953  34.480 -48.173  1.00 33.14           C
ATOM    102  CG2 ILE A  95     -34.480  -8.953 -48.173  1.00 33.14           C
ATOM    102  CG2 ILE A  95      34.480   8.953 -48.173  1.00 33.14           C
ATOM    103  CD1 ILE A  95      11.328 -33.313 -46.489  1.00 29.15           C
ATOM    103  CD1 ILE A  95     -11.328  33.313 -46.489  1.00 29.15           C
ATOM    103  CD1 ILE A  95     -33.313 -11.328 -46.489  1.00 29.15           C
ATOM    103  CD1 ILE A  95      33.313  11.328 -46.489  1.00 29.15           C
ATOM   3196  H   ILE A  95       9.379 -36.363 -44.499  1.00 20.00           H
ATOM   3196  H   ILE A  95      -9.379  36.363 -44.499  1.00 20.00           H
ATOM   3196  H   ILE A  95     -36.363  -9.379 -44.499  1.00 20.00           H
ATOM   3196  H   ILE A  95      36.363   9.379 -44.499  1.00 20.00           H
ATOM   3197  HA  ILE A  95       7.367 -34.715 -45.959  1.00 20.00           H
ATOM   3197  HA  ILE A  95      -7.367  34.715 -45.959  1.00 20.00           H
ATOM   3197  HA  ILE A  95     -34.715  -7.367 -45.959  1.00 20.00           H
ATOM   3197  HA  ILE A  95      34.715   7.367 -45.959  1.00 20.00           H
ATOM   3198  HB  ILE A  95      10.121 -35.677 -46.840  1.00 20.00           H
ATOM   3198  HB  ILE A  95     -10.121  35.677 -46.840  1.00 20.00           H
ATOM   3198  HB  ILE A  95     -35.677 -10.121 -46.840  1.00 20.00           H
ATOM   3198  HB  ILE A  95      35.677  10.121 -46.840  1.00 20.00           H
ATOM   3199 HG12 ILE A  95       9.282 -32.858 -46.068  1.00 20.00           H
ATOM   3199 HG12 ILE A  95      -9.282  32.858 -46.068  1.00 20.00           H
ATOM   3199 HG12 ILE A  95     -32.858  -9.282 -46.068  1.00 20.00           H
ATOM   3199 HG12 ILE A  95      32.858   9.282 -46.068  1.00 20.00           H
ATOM   3200 HG13 ILE A  95      10.048 -34.012 -44.925  1.00 20.00           H
ATOM   3200 HG13 ILE A  95     -10.048  34.012 -44.925  1.00 20.00           H
ATOM   3200 HG13 ILE A  95     -34.012 -10.048 -44.925  1.00 20.00           H
ATOM   3200 HG13 ILE A  95      34.012  10.048 -44.925  1.00 20.00           H
ATOM   3201 HG21 ILE A  95       9.826 -34.061 -48.695  1.00 20.00           H
ATOM   3201 HG21 ILE A  95      -9.826  34.061 -48.695  1.00 20.00           H
ATOM   3201 HG21 ILE A  95     -34.061  -9.826 -48.695  1.00 20.00           H
ATOM   3201 HG21 ILE A  95      34.061   9.826 -48.695  1.00 20.00           H
ATOM   3202 HG22 ILE A  95       8.586 -35.360 -48.721  1.00 20.00           H
ATOM   3202 HG22 ILE A  95      -8.586  35.360 -48.721  1.00 20.00           H
ATOM   3202 HG22 ILE A  95     -35.360  -8.586 -48.721  1.00 20.00           H
ATOM   3202 HG22 ILE A  95      35.360   8.586 -48.721  1.00 20.00           H
ATOM   3203 HG23 ILE A  95       8.158 -33.722 -48.122  1.00 20.00           H
ATOM   3203 HG23 ILE A  95      -8.158  33.722 -48.122  1.00 20.00           H
ATOM   3203 HG23 ILE A  95     -33.722  -8.158 -48.122  1.00 20.00           H
ATOM   3203 HG23 ILE A  95      33.722   8.158 -48.122  1.00 20.00           H
ATOM   3204 HD11 ILE A  95      11.705 -32.470 -45.891  1.00 20.00           H
ATOM   3204 HD11 ILE A  95     -11.705  32.470 -45.891  1.00 20.00           H
ATOM   3204 HD11 ILE A  95     -32.470 -11.705 -45.891  1.00 20.00           H
ATOM   3204 HD11 ILE A  95      32.470  11.705 -45.891  1.00 20.00           H
ATOM   3205 HD12 ILE A  95      12.020 -34.164 -46.401  1.00 20.00           H
ATOM   3205 HD12 ILE A  95     -12.020  34.164 -46.401  1.00 20.00           H
ATOM   3205 HD12 ILE A  95     -34.164 -12.020 -46.401  1.00 20.00           H
ATOM   3205 HD12 ILE A  95      34.164  12.020 -46.401  1.00 20.00           H
ATOM   3206 HD13 ILE A  95      11.253 -33.009 -47.544  1.00 20.00           H
ATOM   3206 HD13 ILE A  95     -11.253  33.009 -47.544  1.00 20.00           H
ATOM   3206 HD13 ILE A  95     -33.009 -11.253 -47.544  1.00 20.00           H
ATOM   3206 HD13 ILE A  95      33.009  11.253 -47.544  1.00 20.00           H
ATOM    104  N   ASN A  96       6.316 -36.691 -47.022  1.00 36.19           N
ATOM    104  N   ASN A  96      -6.316  36.691 -47.022  1.00 36.19           N
ATOM    104  N   ASN A  96     -36.691  -6.316 -47.022  1.00 36.19           N
ATOM    104  N   ASN A  96      36.691   6.316 -47.022  1.00 36.19           N
ATOM    105  CA  ASN A  96       5.706 -37.804 -47.747  1.00 36.93           C
ATOM    105  CA  ASN A  96      -5.706  37.804 -47.747  1.00 36.93           C
ATOM    105  CA  ASN A  96     -37.804  -5.706 -47.747  1.00 36.93           C
ATOM    105  CA  ASN A  96      37.804   5.706 -47.747  1.00 36.93           C
ATOM    106  C   ASN A  96       5.283 -37.429 -49.164  1.00 37.00           C
ATOM    106  C   ASN A  96      -5.283  37.429 -49.164  1.00 37.00           C
ATOM    106  C   ASN A  96     -37.429  -5.283 -49.164  1.00 37.00           C
ATOM    106  C   ASN A  96      37.429   5.283 -49.164  1.00 37.00           C
ATOM    107  O   ASN A  96       5.095 -38.305 -50.007  1.00 37.10           O
ATOM    107  O   ASN A  96      -5.095  38.305 -50.007  1.00 37.10           O
ATOM    107  O   ASN A  96     -38.305  -5.095 -50.007  1.00 37.10           O
ATOM    107  O   ASN A  96      38.305   5.095 -50.007  1.00 37.10           O
ATOM    108  CB  ASN A  96       4.513 -38.356 -46.966  1.00 36.34           C
ATOM    108  CB  ASN A  96      -4.513  38.356 -46.966  1.00 36.34           C
ATOM    108  CB  ASN A  96     -38.356  -4.513 -46.966  1.00 36.34           C
ATOM    108  CB  ASN A  96      38.356   4.513 -46.966  1.00 36.34           C
ATOM    109  CG  ASN A  96       4.946 -39.212 -45.790  1.00 36.66           C
ATOM    109  CG  ASN A  96      -4.946  39.212 -45.790  1.00 36.66           C
ATOM    109  CG  ASN A  96     -39.212  -4.946 -45.790  1.00 36.66           C
ATOM    109  CG  ASN A  96      39.212   4.946 -45.790  1.00 36.66           C
ATOM    110  OD1 ASN A  96       6.019 -39.830 -45.821  1.00 35.08           O
ATOM    110  OD1 ASN A  96      -6.019  39.830 -45.821  1.00 35.08           O
ATOM    110  OD1 ASN A  96     -39.830  -6.019 -45.821  1.00 35.08           O
ATOM    110  OD1 ASN A  96      39.830   6.019 -45.821  1.00 35.08           O
ATOM    111  ND2 ASN A  96       4.127 -39.241 -44.738  1.00 36.47           N
ATOM    111  ND2 ASN A  96      -4.127  39.241 -44.738  1.00 36.47           N
ATOM    111  ND2 ASN A  96     -39.241  -4.127 -44.738  1.00 36.47           N
ATOM    111  ND2 ASN A  96      39.241   4.127 -44.738  1.00 36.47           N
ATOM   3207  H   ASN A  96       5.743 -35.936 -46.704  1.00 20.00           H
ATOM   3207  H   ASN A  96      -5.743  35.936 -46.704  1.00 20.00           H
ATOM   3207  H   ASN A  96     -35.936  -5.743 -46.704  1.00 20.00           H
ATOM   3207  H   ASN A  96      35.936   5.743 -46.704  1.00 20.00           H
ATOM   3208  HA  ASN A  96       6.449 -38.611 -47.827  1.00 20.00           H
ATOM   3208  HA  ASN A  96      -6.449  38.611 -47.827  1.00 20.00           H
ATOM   3208  HA  ASN A  96     -38.611  -6.449 -47.827  1.00 20.00           H
ATOM   3208  HA  ASN A  96      38.611   6.449 -47.827  1.00 20.00           H
ATOM   3209  HB2 ASN A  96       3.915 -37.513 -46.590  1.00 20.00           H
ATOM   3209  HB2 ASN A  96      -3.915  37.513 -46.590  1.00 20.00           H
ATOM   3209  HB2 ASN A  96     -37.513  -3.915 -46.590  1.00 20.00           H
ATOM   3209  HB2 ASN A  96      37.513   3.915 -46.590  1.00 20.00           H
ATOM   3210  HB3 ASN A  96       3.899 -38.968 -47.643  1.00 20.00           H
ATOM   3210  HB3 ASN A  96      -3.899  38.968 -47.643  1.00 20.00           H
ATOM   3210  HB3 ASN A  96     -38.968  -3.899 -47.643  1.00 20.00           H
ATOM   3210  HB3 ASN A  96      38.968   3.899 -47.643  1.00 20.00           H
ATOM   3211 HD21 ASN A  96       4.370 -39.778 -43.930  1.00 20.00           H
ATOM   3211 HD21 ASN A  96      -4.370  39.778 -43.930  1.00 20.00           H
ATOM   3211 HD21 ASN A  96     -39.778  -4.370 -43.930  1.00 20.00           H
ATOM   3211 HD21 ASN A  96      39.778   4.370 -43.930  1.00 20.00           H
ATOM   3212 HD22 ASN A  96       3.270 -38.726 -44.757  1.00 20.00           H
ATOM   3212 HD22 ASN A  96      -3.270  38.726 -44.757  1.00 20.00           H
ATOM   3212 HD22 ASN A  96     -38.726  -3.270 -44.757  1.00 20.00           H
ATOM   3212 HD22 ASN A  96      38.726   3.270 -44.757  1.00 20.00           H
ATOM    112  N   SER A  97       5.140 -36.130 -49.417  1.00 35.50           N
ATOM    112  N   SER A  97      -5.140  36.130 -49.417  1.00 35.50           N
ATOM    112  N   SER A  97     -36.130  -5.140 -49.417  1.00 35.50           N
ATOM    112  N   SER A  97      36.130   5.140 -49.417  1.00 35.50           N
ATOM    113  CA  SER A  97       4.934 -35.618 -50.768  1.00 34.98           C
ATOM    113  CA  SER A  97      -4.934  35.618 -50.768  1.00 34.98           C
ATOM    113  CA  SER A  97     -35.618  -4.934 -50.768  1.00 34.98           C
ATOM    113  CA  SER A  97      35.618   4.934 -50.768  1.00 34.98           C
ATOM    114  C   SER A  97       5.073 -34.101 -50.754  1.00 34.53           C
ATOM    114  C   SER A  97      -5.073  34.101 -50.754  1.00 34.53           C
ATOM    114  C   SER A  97     -34.101  -5.073 -50.754  1.00 34.53           C
ATOM    114  C   SER A  97      34.101   5.073 -50.754  1.00 34.53           C
ATOM    115  O   SER A  97       5.402 -33.519 -49.726  1.00 35.11           O
ATOM    115  O   SER A  97      -5.402  33.519 -49.726  1.00 35.11           O
ATOM    115  O   SER A  97     -33.519  -5.402 -49.726  1.00 35.11           O
ATOM    115  O   SER A  97      33.519   5.402 -49.726  1.00 35.11           O
ATOM    116  CB  SER A  97       3.564 -36.038 -51.325  1.00 35.66           C
ATOM    116  CB  SER A  97      -3.564  36.038 -51.325  1.00 35.66           C
ATOM    116  CB  SER A  97     -36.038  -3.564 -51.325  1.00 35.66           C
ATOM    116  CB  SER A  97      36.038   3.564 -51.325  1.00 35.66           C
ATOM    117  OG  SER A  97       2.503 -35.535 -50.535  1.00 36.80           O
ATOM    117  OG  SER A  97      -2.503  35.535 -50.535  1.00 36.80           O
ATOM    117  OG  SER A  97     -35.535  -2.503 -50.535  1.00 36.80           O
ATOM    117  OG  SER A  97      35.535   2.503 -50.535  1.00 36.80           O
ATOM   3213  H   SER A  97       5.175 -35.483 -48.655  1.00 20.00           H
ATOM   3213  H   SER A  97      -5.175  35.483 -48.655  1.00 20.00           H
ATOM   3213  H   SER A  97     -35.483  -5.175 -48.655  1.00 20.00           H
ATOM   3213  H   SER A  97      35.483   5.175 -48.655  1.00 20.00           H
ATOM   3214  HA  SER A  97       5.711 -36.028 -51.430  1.00 20.00           H
ATOM   3214  HA  SER A  97      -5.711  36.028 -51.430  1.00 20.00           H
ATOM   3214  HA  SER A  97     -36.028  -5.711 -51.430  1.00 20.00           H
ATOM   3214  HA  SER A  97      36.028   5.711 -51.430  1.00 20.00           H
ATOM   3215  HB2 SER A  97       3.461 -35.650 -52.349  1.00 20.00           H
ATOM   3215  HB2 SER A  97      -3.461  35.650 -52.349  1.00 20.00           H
ATOM   3215  HB2 SER A  97     -35.650  -3.461 -52.349  1.00 20.00           H
ATOM   3215  HB2 SER A  97      35.650   3.461 -52.349  1.00 20.00           H
ATOM   3216  HB3 SER A  97       3.507 -37.136 -51.341  1.00 20.00           H
ATOM   3216  HB3 SER A  97      -3.507  37.136 -51.341  1.00 20.00           H
ATOM   3216  HB3 SER A  97     -37.136  -3.507 -51.341  1.00 20.00           H
ATOM   3216  HB3 SER A  97      37.136   3.507 -51.341  1.00 20.00           H
ATOM   3217  HG  SER A  97       2.371 -36.101 -49.783  1.00 20.00           H
ATOM   3217  HG  SER A  97      -2.371  36.101 -49.783  1.00 20.00           H
ATOM   3217  HG  SER A  97     -36.101  -2.371 -49.783  1.00 20.00           H
ATOM   3217  HG  SER A  97      36.101   2.371 -49.783  1.00 20.00           H
ATOM    118  N   TRP A  98       4.829 -33.467 -51.897  1.00 32.89           N
ATOM    118  N   TRP A  98      -4.829  33.467 -51.897  1.00 32.89           N
ATOM    118  N   TRP A  98     -33.467  -4.829 -51.897  1.00 32.89           N
ATOM    118  N   TRP A  98      33.467   4.829 -51.897  1.00 32.89           N
ATOM    119  CA  TRP A  98       4.951 -32.021 -52.020  1.00 31.73           C
ATOM    119  CA  TRP A  98      -4.951  32.021 -52.020  1.00 31.73           C
ATOM    119  CA  TRP A  98     -32.021  -4.951 -52.020  1.00 31.73           C
ATOM    119  CA  TRP A  98      32.021   4.951 -52.020  1.00 31.73           C
ATOM    120  C   TRP A  98       3.665 -31.432 -52.572  1.00 33.57           C
ATOM    120  C   TRP A  98      -3.665  31.432 -52.572  1.00 33.57           C
ATOM    120  C   TRP A  98     -31.432  -3.665 -52.572  1.00 33.57           C
ATOM    120  C   TRP A  98      31.432   3.665 -52.572  1.00 33.57           C
ATOM    121  O   TRP A  98       3.069 -31.995 -53.487  1.00 36.04           O
ATOM    121  O   TRP A  98      -3.069  31.995 -53.487  1.00 36.04           O
ATOM    121  O   TRP A  98     -31.995  -3.069 -53.487  1.00 36.04           O
ATOM    121  O   TRP A  98      31.995   3.069 -53.487  1.00 36.04           O
ATOM    122  CB  TRP A  98       6.131 -31.658 -52.926  1.00 31.21           C
ATOM    122  CB  TRP A  98      -6.131  31.658 -52.926  1.00 31.21           C
ATOM    122  CB  TRP A  98     -31.658  -6.131 -52.926  1.00 31.21           C
ATOM    122  CB  TRP A  98      31.658   6.131 -52.926  1.00 31.21           C
ATOM    123  CG  TRP A  98       7.427 -32.281 -52.488  1.00 32.60           C
ATOM    123  CG  TRP A  98      -7.427  32.281 -52.488  1.00 32.60           C
ATOM    123  CG  TRP A  98     -32.281  -7.427 -52.488  1.00 32.60           C
ATOM    123  CG  TRP A  98      32.281   7.427 -52.488  1.00 32.60           C
ATOM    124  CD1 TRP A  98       7.909 -33.515 -52.838  1.00 33.17           C
ATOM    124  CD1 TRP A  98      -7.909  33.515 -52.838  1.00 33.17           C
ATOM    124  CD1 TRP A  98     -33.515  -7.909 -52.838  1.00 33.17           C
ATOM    124  CD1 TRP A  98      33.515   7.909 -52.838  1.00 33.17           C
ATOM    125  CD2 TRP A  98       8.398 -31.707 -51.600  1.00 30.81           C
ATOM    125  CD2 TRP A  98      -8.398  31.707 -51.600  1.00 30.81           C
ATOM    125  CD2 TRP A  98     -31.707  -8.398 -51.600  1.00 30.81           C
ATOM    125  CD2 TRP A  98      31.707   8.398 -51.600  1.00 30.81           C
ATOM    126  NE1 TRP A  98       9.123 -33.736 -52.227  1.00 33.15           N
ATOM    126  NE1 TRP A  98      -9.123  33.736 -52.227  1.00 33.15           N
ATOM    126  NE1 TRP A  98     -33.736  -9.123 -52.227  1.00 33.15           N
ATOM    126  NE1 TRP A  98      33.736   9.123 -52.227  1.00 33.15           N
ATOM    127  CE2 TRP A  98       9.443 -32.645 -51.461  1.00 31.79           C
ATOM    127  CE2 TRP A  98      -9.443  32.645 -51.461  1.00 31.79           C
ATOM    127  CE2 TRP A  98     -32.645  -9.443 -51.461  1.00 31.79           C
ATOM    127  CE2 TRP A  98      32.645   9.443 -51.461  1.00 31.79           C
ATOM    128  CE3 TRP A  98       8.485 -30.492 -50.914  1.00 27.79           C
ATOM    128  CE3 TRP A  98      -8.485  30.492 -50.914  1.00 27.79           C
ATOM    128  CE3 TRP A  98     -30.492  -8.485 -50.914  1.00 27.79           C
ATOM    128  CE3 TRP A  98      30.492   8.485 -50.914  1.00 27.79           C
ATOM    129  CZ2 TRP A  98      10.561 -32.402 -50.664  1.00 30.44           C
ATOM    129  CZ2 TRP A  98     -10.561  32.402 -50.664  1.00 30.44           C
ATOM    129  CZ2 TRP A  98     -32.402 -10.561 -50.664  1.00 30.44           C
ATOM    129  CZ2 TRP A  98      32.402  10.561 -50.664  1.00 30.44           C
ATOM    130  CZ3 TRP A  98       9.595 -30.256 -50.118  1.00 27.80           C
ATOM    130  CZ3 TRP A  98      -9.595  30.256 -50.118  1.00 27.80           C
ATOM    130  CZ3 TRP A  98     -30.256  -9.595 -50.118  1.00 27.80           C
ATOM    130  CZ3 TRP A  98      30.256   9.595 -50.118  1.00 27.80           C
ATOM    131  CH2 TRP A  98      10.619 -31.203 -50.003  1.00 28.68           C
ATOM    131  CH2 TRP A  98     -10.619  31.203 -50.003  1.00 28.68           C
ATOM    131  CH2 TRP A  98     -31.203 -10.619 -50.003  1.00 28.68           C
ATOM    131  CH2 TRP A  98      31.203  10.619 -50.003  1.00 28.68           C
ATOM   3218  H   TRP A  98       4.553 -34.000 -52.697  1.00 20.00           H
ATOM   3218  H   TRP A  98      -4.553  34.000 -52.697  1.00 20.00           H
ATOM   3218  H   TRP A  98     -34.000  -4.553 -52.697  1.00 20.00           H
ATOM   3218  H   TRP A  98      34.000   4.553 -52.697  1.00 20.00           H
ATOM   3219  HA  TRP A  98       5.133 -31.587 -51.026  1.00 20.00           H
ATOM   3219  HA  TRP A  98      -5.133  31.587 -51.026  1.00 20.00           H
ATOM   3219  HA  TRP A  98     -31.587  -5.133 -51.026  1.00 20.00           H
ATOM   3219  HA  TRP A  98      31.587   5.133 -51.026  1.00 20.00           H
ATOM   3220  HB2 TRP A  98       5.906 -32.000 -53.947  1.00 20.00           H
ATOM   3220  HB2 TRP A  98      -5.906  32.000 -53.947  1.00 20.00           H
ATOM   3220  HB2 TRP A  98     -32.000  -5.906 -53.947  1.00 20.00           H
ATOM   3220  HB2 TRP A  98      32.000   5.906 -53.947  1.00 20.00           H
ATOM   3221  HB3 TRP A  98       6.250 -30.564 -52.924  1.00 20.00           H
ATOM   3221  HB3 TRP A  98      -6.250  30.564 -52.924  1.00 20.00           H
ATOM   3221  HB3 TRP A  98     -30.564  -6.250 -52.924  1.00 20.00           H
ATOM   3221  HB3 TRP A  98      30.564   6.250 -52.924  1.00 20.00           H
ATOM   3222  HD1 TRP A  98       7.410 -34.211 -53.496  1.00 20.00           H
ATOM   3222  HD1 TRP A  98      -7.410  34.211 -53.496  1.00 20.00           H
ATOM   3222  HD1 TRP A  98     -34.211  -7.410 -53.496  1.00 20.00           H
ATOM   3222  HD1 TRP A  98      34.211   7.410 -53.496  1.00 20.00           H
ATOM   3223  HE1 TRP A  98       9.681 -34.560 -52.326  1.00 20.00           H
ATOM   3223  HE1 TRP A  98      -9.681  34.560 -52.326  1.00 20.00           H
ATOM   3223  HE1 TRP A  98     -34.560  -9.681 -52.326  1.00 20.00           H
ATOM   3223  HE1 TRP A  98      34.560   9.681 -52.326  1.00 20.00           H
ATOM   3224  HE3 TRP A  98       7.703 -29.752 -51.002  1.00 20.00           H
ATOM   3224  HE3 TRP A  98      -7.703  29.752 -51.002  1.00 20.00           H
ATOM   3224  HE3 TRP A  98     -29.752  -7.703 -51.002  1.00 20.00           H
ATOM   3224  HE3 TRP A  98      29.752   7.703 -51.002  1.00 20.00           H
ATOM   3225  HZ2 TRP A  98      11.352 -33.132 -50.571  1.00 20.00           H
ATOM   3225  HZ2 TRP A  98     -11.352  33.132 -50.571  1.00 20.00           H
ATOM   3225  HZ2 TRP A  98     -33.132 -11.352 -50.571  1.00 20.00           H
ATOM   3225  HZ2 TRP A  98      33.132  11.352 -50.571  1.00 20.00           H
ATOM   3226  HZ3 TRP A  98       9.671 -29.324 -49.577  1.00 20.00           H
ATOM   3226  HZ3 TRP A  98      -9.671  29.324 -49.577  1.00 20.00           H
ATOM   3226  HZ3 TRP A  98     -29.324  -9.671 -49.577  1.00 20.00           H
ATOM   3226  HZ3 TRP A  98      29.324   9.671 -49.577  1.00 20.00           H
ATOM   3227  HH2 TRP A  98      11.473 -30.984 -49.380  1.00 20.00           H
ATOM   3227  HH2 TRP A  98     -11.473  30.984 -49.380  1.00 20.00           H
ATOM   3227  HH2 TRP A  98     -30.984 -11.473 -49.380  1.00 20.00           H
ATOM   3227  HH2 TRP A  98      30.984  11.473 -49.380  1.00 20.00           H
ATOM    132  N   HIS A  99       3.221 -30.311 -52.015  1.00 33.31           N
ATOM    132  N   HIS A  99      -3.221  30.311 -52.015  1.00 33.31           N
ATOM    132  N   HIS A  99     -30.311  -3.221 -52.015  1.00 33.31           N
ATOM    132  N   HIS A  99      30.311   3.221 -52.015  1.00 33.31           N
ATOM    133  CA  HIS A  99       2.049 -29.629 -52.560  1.00 33.77           C
ATOM    133  CA  HIS A  99      -2.049  29.629 -52.560  1.00 33.77           C
ATOM    133  CA  HIS A  99     -29.629  -2.049 -52.560  1.00 33.77           C
ATOM    133  CA  HIS A  99      29.629   2.049 -52.560  1.00 33.77           C
ATOM    134  C   HIS A  99       2.435 -28.266 -53.110  1.00 33.73           C
ATOM    134  C   HIS A  99      -2.435  28.266 -53.110  1.00 33.73           C
ATOM    134  C   HIS A  99     -28.266  -2.435 -53.110  1.00 33.73           C
ATOM    134  C   HIS A  99      28.266   2.435 -53.110  1.00 33.73           C
ATOM    135  O   HIS A  99       3.461 -27.706 -52.734  1.00 35.36           O
ATOM    135  O   HIS A  99      -3.461  27.706 -52.734  1.00 35.36           O
ATOM    135  O   HIS A  99     -27.706  -3.461 -52.734  1.00 35.36           O
ATOM    135  O   HIS A  99      27.706   3.461 -52.734  1.00 35.36           O
ATOM    136  CB  HIS A  99       0.959 -29.477 -51.504  1.00 35.16           C
ATOM    136  CB  HIS A  99      -0.959  29.477 -51.504  1.00 35.16           C
ATOM    136  CB  HIS A  99     -29.477  -0.959 -51.504  1.00 35.16           C
ATOM    136  CB  HIS A  99      29.477   0.959 -51.504  1.00 35.16           C
ATOM    137  CG  HIS A  99       1.327 -28.554 -50.386  1.00 38.74           C
ATOM    137  CG  HIS A  99      -1.327  28.554 -50.386  1.00 38.74           C
ATOM    137  CG  HIS A  99     -28.554  -1.327 -50.386  1.00 38.74           C
ATOM    137  CG  HIS A  99      28.554   1.327 -50.386  1.00 38.74           C
ATOM    138  ND1 HIS A  99       1.293 -27.179 -50.513  1.00 39.77           N
ATOM    138  ND1 HIS A  99      -1.293  27.179 -50.513  1.00 39.77           N
ATOM    138  ND1 HIS A  99     -27.179  -1.293 -50.513  1.00 39.77           N
ATOM    138  ND1 HIS A  99      27.179   1.293 -50.513  1.00 39.77           N
ATOM    139  CD2 HIS A  99       1.740 -28.807 -49.123  1.00 38.82           C
ATOM    139  CD2 HIS A  99      -1.740  28.807 -49.123  1.00 38.82           C
ATOM    139  CD2 HIS A  99     -28.807  -1.740 -49.123  1.00 38.82           C
ATOM    139  CD2 HIS A  99      28.807   1.740 -49.123  1.00 38.82           C
ATOM    140  CE1 HIS A  99       1.669 -26.627 -49.374  1.00 39.04           C
ATOM    140  CE1 HIS A  99      -1.669  26.627 -49.374  1.00 39.04           C
ATOM    140  CE1 HIS A  99     -26.627  -1.669 -49.374  1.00 39.04           C
ATOM    140  CE1 HIS A  99      26.627   1.669 -49.374  1.00 39.04           C
ATOM    141  NE2 HIS A  99       1.944 -27.592 -48.514  1.00 39.09           N
ATOM    141  NE2 HIS A  99      -1.944  27.592 -48.514  1.00 39.09           N
ATOM    141  NE2 HIS A  99     -27.592  -1.944 -48.514  1.00 39.09           N
ATOM    141  NE2 HIS A  99      27.592   1.944 -48.514  1.00 39.09           N
ATOM   3228  H   HIS A  99       3.691 -29.932 -51.218  1.00 20.00           H
ATOM   3228  H   HIS A  99      -3.691  29.932 -51.218  1.00 20.00           H
ATOM   3228  H   HIS A  99     -29.932  -3.691 -51.218  1.00 20.00           H
ATOM   3228  H   HIS A  99      29.932   3.691 -51.218  1.00 20.00           H
ATOM   3229  HA  HIS A  99       1.641 -30.229 -53.387  1.00 20.00           H
ATOM   3229  HA  HIS A  99      -1.641  30.229 -53.387  1.00 20.00           H
ATOM   3229  HA  HIS A  99     -30.229  -1.641 -53.387  1.00 20.00           H
ATOM   3229  HA  HIS A  99      30.229   1.641 -53.387  1.00 20.00           H
ATOM   3230  HB2 HIS A  99       0.054 -29.086 -51.993  1.00 20.00           H
ATOM   3230  HB2 HIS A  99      -0.054  29.086 -51.993  1.00 20.00           H
ATOM   3230  HB2 HIS A  99     -29.086  -0.054 -51.993  1.00 20.00           H
ATOM   3230  HB2 HIS A  99      29.086   0.054 -51.993  1.00 20.00           H
ATOM   3231  HB3 HIS A  99       0.747 -30.469 -51.079  1.00 20.00           H
ATOM   3231  HB3 HIS A  99      -0.747  30.469 -51.079  1.00 20.00           H
ATOM   3231  HB3 HIS A  99     -30.469  -0.747 -51.079  1.00 20.00           H
ATOM   3231  HB3 HIS A  99      30.469   0.747 -51.079  1.00 20.00           H
ATOM   3232  HD1 HIS A  99       1.026 -26.680 -51.338  1.00 20.00           H
ATOM   3232  HD1 HIS A  99      -1.026  26.680 -51.338  1.00 20.00           H
ATOM   3232  HD1 HIS A  99     -26.680  -1.026 -51.338  1.00 20.00           H
ATOM   3232  HD1 HIS A  99      26.680   1.026 -51.338  1.00 20.00           H
ATOM   3233  HD2 HIS A  99       1.883 -29.780 -48.677  1.00 20.00           H
ATOM   3233  HD2 HIS A  99      -1.883  29.780 -48.677  1.00 20.00           H
ATOM   3233  HD2 HIS A  99     -29.780  -1.883 -48.677  1.00 20.00           H
ATOM   3233  HD2 HIS A  99      29.780   1.883 -48.677  1.00 20.00           H
ATOM   3234  HE1 HIS A  99       1.740 -25.567 -49.178  1.00 20.00           H
ATOM   3234  HE1 HIS A  99      -1.740  25.567 -49.178  1.00 20.00           H
ATOM   3234  HE1 HIS A  99     -25.567  -1.740 -49.178  1.00 20.00           H
ATOM   3234  HE1 HIS A  99      25.567   1.740 -49.178  1.00 20.00           H
ATOM    142  N   ILE A 100       1.605 -27.732 -53.997  1.00 33.16           N
ATOM    142  N   ILE A 100      -1.605  27.732 -53.997  1.00 33.16           N
ATOM    142  N   ILE A 100     -27.732  -1.605 -53.997  1.00 33.16           N
ATOM    142  N   ILE A 100      27.732   1.605 -53.997  1.00 33.16           N
ATOM    143  CA  ILE A 100       1.860 -26.423 -54.575  1.00 32.76           C
ATOM    143  CA  ILE A 100      -1.860  26.423 -54.575  1.00 32.76           C
ATOM    143  CA  ILE A 100     -26.423  -1.860 -54.575  1.00 32.76           C
ATOM    143  CA  ILE A 100      26.423   1.860 -54.575  1.00 32.76           C
ATOM    144  C   ILE A 100       1.789 -25.340 -53.496  1.00 34.01           C
ATOM    144  C   ILE A 100      -1.789  25.340 -53.496  1.00 34.01           C
ATOM    144  C   ILE A 100     -25.340  -1.789 -53.496  1.00 34.01           C
ATOM    144  C   ILE A 100      25.340   1.789 -53.496  1.00 34.01           C
ATOM    145  O   ILE A 100       0.915 -25.359 -52.621  1.00 35.26           O
ATOM    145  O   ILE A 100      -0.915  25.359 -52.621  1.00 35.26           O
ATOM    145  O   ILE A 100     -25.359  -0.915 -52.621  1.00 35.26           O
ATOM    145  O   ILE A 100      25.359   0.915 -52.621  1.00 35.26           O
ATOM    146  CB  ILE A 100       0.869 -26.111 -55.714  1.00 31.65           C
ATOM    146  CB  ILE A 100      -0.869  26.111 -55.714  1.00 31.65           C
ATOM    146  CB  ILE A 100     -26.111  -0.869 -55.714  1.00 31.65           C
ATOM    146  CB  ILE A 100      26.111   0.869 -55.714  1.00 31.65           C
ATOM    147  CG1 ILE A 100       1.306 -24.858 -56.471  1.00 30.27           C
ATOM    147  CG1 ILE A 100      -1.306  24.858 -56.471  1.00 30.27           C
ATOM    147  CG1 ILE A 100     -24.858  -1.306 -56.471  1.00 30.27           C
ATOM    147  CG1 ILE A 100      24.858   1.306 -56.471  1.00 30.27           C
ATOM    148  CG2 ILE A 100      -0.558 -25.997 -55.199  1.00 30.47           C
ATOM    148  CG2 ILE A 100       0.558  25.997 -55.199  1.00 30.47           C
ATOM    148  CG2 ILE A 100     -25.997   0.558 -55.199  1.00 30.47           C
ATOM    148  CG2 ILE A 100      25.997  -0.558 -55.199  1.00 30.47           C
ATOM    149  CD1 ILE A 100       2.570 -25.054 -57.264  1.00 28.67           C
ATOM    149  CD1 ILE A 100      -2.570  25.054 -57.264  1.00 28.67           C
ATOM    149  CD1 ILE A 100     -25.054  -2.570 -57.264  1.00 28.67           C
ATOM    149  CD1 ILE A 100      25.054   2.570 -57.264  1.00 28.67           C
ATOM   3235  H   ILE A 100       0.789 -28.240 -54.273  1.00 20.00           H
ATOM   3235  H   ILE A 100      -0.789  28.240 -54.273  1.00 20.00           H
ATOM   3235  H   ILE A 100     -28.240  -0.789 -54.273  1.00 20.00           H
ATOM   3235  H   ILE A 100      28.240   0.789 -54.273  1.00 20.00           H
ATOM   3236  HA  ILE A 100       2.875 -26.412 -55.000  1.00 20.00           H
ATOM   3236  HA  ILE A 100      -2.875  26.412 -55.000  1.00 20.00           H
ATOM   3236  HA  ILE A 100     -26.412  -2.875 -55.000  1.00 20.00           H
ATOM   3236  HA  ILE A 100      26.412   2.875 -55.000  1.00 20.00           H
ATOM   3237  HB  ILE A 100       0.903 -26.954 -56.420  1.00 20.00           H
ATOM   3237  HB  ILE A 100      -0.903  26.954 -56.420  1.00 20.00           H
ATOM   3237  HB  ILE A 100     -26.954  -0.903 -56.420  1.00 20.00           H
ATOM   3237  HB  ILE A 100      26.954   0.903 -56.420  1.00 20.00           H
ATOM   3238 HG12 ILE A 100       0.501 -24.569 -57.163  1.00 20.00           H
ATOM   3238 HG12 ILE A 100      -0.501  24.569 -57.163  1.00 20.00           H
ATOM   3238 HG12 ILE A 100     -24.569  -0.501 -57.163  1.00 20.00           H
ATOM   3238 HG12 ILE A 100      24.569   0.501 -57.163  1.00 20.00           H
ATOM   3239 HG13 ILE A 100       1.472 -24.050 -55.743  1.00 20.00           H
ATOM   3239 HG13 ILE A 100      -1.472  24.050 -55.743  1.00 20.00           H
ATOM   3239 HG13 ILE A 100     -24.050  -1.472 -55.743  1.00 20.00           H
ATOM   3239 HG13 ILE A 100      24.050   1.472 -55.743  1.00 20.00           H
ATOM   3240 HG21 ILE A 100      -1.234 -25.775 -56.038  1.00 20.00           H
ATOM   3240 HG21 ILE A 100       1.234  25.775 -56.038  1.00 20.00           H
ATOM   3240 HG21 ILE A 100     -25.775   1.234 -56.038  1.00 20.00           H
ATOM   3240 HG21 ILE A 100      25.775  -1.234 -56.038  1.00 20.00           H
ATOM   3241 HG22 ILE A 100      -0.855 -26.947 -54.730  1.00 20.00           H
ATOM   3241 HG22 ILE A 100       0.855  26.947 -54.730  1.00 20.00           H
ATOM   3241 HG22 ILE A 100     -26.947   0.855 -54.730  1.00 20.00           H
ATOM   3241 HG22 ILE A 100      26.947  -0.855 -54.730  1.00 20.00           H
ATOM   3242 HG23 ILE A 100      -0.616 -25.187 -54.457  1.00 20.00           H
ATOM   3242 HG23 ILE A 100       0.616  25.187 -54.457  1.00 20.00           H
ATOM   3242 HG23 ILE A 100     -25.187   0.616 -54.457  1.00 20.00           H
ATOM   3242 HG23 ILE A 100      25.187  -0.616 -54.457  1.00 20.00           H
ATOM   3243 HD11 ILE A 100       2.827 -24.118 -57.782  1.00 20.00           H
ATOM   3243 HD11 ILE A 100      -2.827  24.118 -57.782  1.00 20.00           H
ATOM   3243 HD11 ILE A 100     -24.118  -2.827 -57.782  1.00 20.00           H
ATOM   3243 HD11 ILE A 100      24.118   2.827 -57.782  1.00 20.00           H
ATOM   3244 HD12 ILE A 100       3.389 -25.334 -56.585  1.00 20.00           H
ATOM   3244 HD12 ILE A 100      -3.389  25.334 -56.585  1.00 20.00           H
ATOM   3244 HD12 ILE A 100     -25.334  -3.389 -56.585  1.00 20.00           H
ATOM   3244 HD12 ILE A 100      25.334   3.389 -56.585  1.00 20.00           H
ATOM   3245 HD13 ILE A 100       2.418 -25.853 -58.004  1.00 20.00           H
ATOM   3245 HD13 ILE A 100      -2.418  25.853 -58.004  1.00 20.00           H
ATOM   3245 HD13 ILE A 100     -25.853  -2.418 -58.004  1.00 20.00           H
ATOM   3245 HD13 ILE A 100      25.853   2.418 -58.004  1.00 20.00           H
ATOM    150  N   TYR A 101       2.741 -24.416 -53.544  1.00 33.31           N
ATOM    150  N   TYR A 101      -2.741  24.416 -53.544  1.00 33.31           N
ATOM    150  N   TYR A 101     -24.416  -2.741 -53.544  1.00 33.31           N
ATOM    150  N   TYR A 101      24.416   2.741 -53.544  1.00 33.31           N
ATOM    151  CA  TYR A 101       2.851 -23.356 -52.550  1.00 32.82           C
ATOM    151  CA  TYR A 101      -2.851  23.356 -52.550  1.00 32.82           C
ATOM    151  CA  TYR A 101     -23.356  -2.851 -52.550  1.00 32.82           C
ATOM    151  CA  TYR A 101      23.356   2.851 -52.550  1.00 32.82           C
ATOM    152  C   TYR A 101       2.675 -21.997 -53.219  1.00 32.93           C
ATOM    152  C   TYR A 101      -2.675  21.997 -53.219  1.00 32.93           C
ATOM    152  C   TYR A 101     -21.997  -2.675 -53.219  1.00 32.93           C
ATOM    152  C   TYR A 101      21.997   2.675 -53.219  1.00 32.93           C
ATOM    153  O   TYR A 101       1.886 -21.161 -52.769  1.00 30.77           O
ATOM    153  O   TYR A 101      -1.886  21.161 -52.769  1.00 30.77           O
ATOM    153  O   TYR A 101     -21.161  -1.886 -52.769  1.00 30.77           O
ATOM    153  O   TYR A 101      21.161   1.886 -52.769  1.00 30.77           O
ATOM    154  CB  TYR A 101       4.207 -23.437 -51.833  1.00 32.57           C
ATOM    154  CB  TYR A 101      -4.207  23.437 -51.833  1.00 32.57           C
ATOM    154  CB  TYR A 101     -23.437  -4.207 -51.833  1.00 32.57           C
ATOM    154  CB  TYR A 101      23.437   4.207 -51.833  1.00 32.57           C
ATOM    155  CG  TYR A 101       4.437 -22.358 -50.802  1.00 33.32           C
ATOM    155  CG  TYR A 101      -4.437  22.358 -50.802  1.00 33.32           C
ATOM    155  CG  TYR A 101     -22.358  -4.437 -50.802  1.00 33.32           C
ATOM    155  CG  TYR A 101      22.358   4.437 -50.802  1.00 33.32           C
ATOM    156  CD1 TYR A 101       3.816 -22.412 -49.561  1.00 35.06           C
ATOM    156  CD1 TYR A 101      -3.816  22.412 -49.561  1.00 35.06           C
ATOM    156  CD1 TYR A 101     -22.412  -3.816 -49.561  1.00 35.06           C
ATOM    156  CD1 TYR A 101      22.412   3.816 -49.561  1.00 35.06           C
ATOM    157  CD2 TYR A 101       5.279 -21.291 -51.063  1.00 34.40           C
ATOM    157  CD2 TYR A 101      -5.279  21.291 -51.063  1.00 34.40           C
ATOM    157  CD2 TYR A 101     -21.291  -5.279 -51.063  1.00 34.40           C
ATOM    157  CD2 TYR A 101      21.291   5.279 -51.063  1.00 34.40           C
ATOM    158  CE1 TYR A 101       4.022 -21.433 -48.610  1.00 34.92           C
ATOM    158  CE1 TYR A 101      -4.022  21.433 -48.610  1.00 34.92           C
ATOM    158  CE1 TYR A 101     -21.433  -4.022 -48.610  1.00 34.92           C
ATOM    158  CE1 TYR A 101      21.433   4.022 -48.610  1.00 34.92           C
ATOM    159  CE2 TYR A 101       5.492 -20.301 -50.116  1.00 36.39           C
ATOM    159  CE2 TYR A 101      -5.492  20.301 -50.116  1.00 36.39           C
ATOM    159  CE2 TYR A 101     -20.301  -5.492 -50.116  1.00 36.39           C
ATOM    159  CE2 TYR A 101      20.301   5.492 -50.116  1.00 36.39           C
ATOM    160  CZ  TYR A 101       4.860 -20.381 -48.894  1.00 36.40           C
ATOM    160  CZ  TYR A 101      -4.860  20.381 -48.894  1.00 36.40           C
ATOM    160  CZ  TYR A 101     -20.381  -4.860 -48.894  1.00 36.40           C
ATOM    160  CZ  TYR A 101      20.381   4.860 -48.894  1.00 36.40           C
ATOM    161  OH  TYR A 101       5.072 -19.405 -47.957  1.00 37.92           O
ATOM    161  OH  TYR A 101      -5.072  19.405 -47.957  1.00 37.92           O
ATOM    161  OH  TYR A 101     -19.405  -5.072 -47.957  1.00 37.92           O
ATOM    161  OH  TYR A 101      19.405   5.072 -47.957  1.00 37.92           O
ATOM   3246  H   TYR A 101       3.407 -24.449 -54.289  1.00 20.00           H
ATOM   3246  H   TYR A 101      -3.407  24.449 -54.289  1.00 20.00           H
ATOM   3246  H   TYR A 101     -24.449  -3.407 -54.289  1.00 20.00           H
ATOM   3246  H   TYR A 101      24.449   3.407 -54.289  1.00 20.00           H
ATOM   3247  HA  TYR A 101       2.057 -23.479 -51.799  1.00 20.00           H
ATOM   3247  HA  TYR A 101      -2.057  23.479 -51.799  1.00 20.00           H
ATOM   3247  HA  TYR A 101     -23.479  -2.057 -51.799  1.00 20.00           H
ATOM   3247  HA  TYR A 101      23.479   2.057 -51.799  1.00 20.00           H
ATOM   3248  HB2 TYR A 101       4.271 -24.413 -51.329  1.00 20.00           H
ATOM   3248  HB2 TYR A 101      -4.271  24.413 -51.329  1.00 20.00           H
ATOM   3248  HB2 TYR A 101     -24.413  -4.271 -51.329  1.00 20.00           H
ATOM   3248  HB2 TYR A 101      24.413   4.271 -51.329  1.00 20.00           H
ATOM   3249  HB3 TYR A 101       5.001 -23.363 -52.591  1.00 20.00           H
ATOM   3249  HB3 TYR A 101      -5.001  23.363 -52.591  1.00 20.00           H
ATOM   3249  HB3 TYR A 101     -23.363  -5.001 -52.591  1.00 20.00           H
ATOM   3249  HB3 TYR A 101      23.363   5.001 -52.591  1.00 20.00           H
ATOM   3250  HD1 TYR A 101       3.158 -23.238 -49.335  1.00 20.00           H
ATOM   3250  HD1 TYR A 101      -3.158  23.238 -49.335  1.00 20.00           H
ATOM   3250  HD1 TYR A 101     -23.238  -3.158 -49.335  1.00 20.00           H
ATOM   3250  HD1 TYR A 101      23.238   3.158 -49.335  1.00 20.00           H
ATOM   3251  HD2 TYR A 101       5.778 -21.229 -52.019  1.00 20.00           H
ATOM   3251  HD2 TYR A 101      -5.778  21.229 -52.019  1.00 20.00           H
ATOM   3251  HD2 TYR A 101     -21.229  -5.778 -52.019  1.00 20.00           H
ATOM   3251  HD2 TYR A 101      21.229   5.778 -52.019  1.00 20.00           H
ATOM   3252  HE1 TYR A 101       3.529 -21.493 -47.651  1.00 20.00           H
ATOM   3252  HE1 TYR A 101      -3.529  21.493 -47.651  1.00 20.00           H
ATOM   3252  HE1 TYR A 101     -21.493  -3.529 -47.651  1.00 20.00           H
ATOM   3252  HE1 TYR A 101      21.493   3.529 -47.651  1.00 20.00           H
ATOM   3253  HE2 TYR A 101       6.149 -19.472 -50.335  1.00 20.00           H
ATOM   3253  HE2 TYR A 101      -6.149  19.472 -50.335  1.00 20.00           H
ATOM   3253  HE2 TYR A 101     -19.472  -6.149 -50.335  1.00 20.00           H
ATOM   3253  HE2 TYR A 101      19.472   6.149 -50.335  1.00 20.00           H
ATOM   3254  HH  TYR A 101       5.671 -18.755 -48.306  1.00 20.00           H
ATOM   3254  HH  TYR A 101      -4.570  19.602 -47.175  1.00 20.00           H
ATOM   3254  HH  TYR A 101     -19.602  -4.570 -47.175  1.00 20.00           H
ATOM   3254  HH  TYR A 101      18.755   5.671 -48.306  1.00 20.00           H
ATOM    162  N   GLY A 102       3.416 -21.786 -54.304  1.00 33.19           N
ATOM    162  N   GLY A 102      -3.416  21.786 -54.304  1.00 33.19           N
ATOM    162  N   GLY A 102     -21.786  -3.416 -54.304  1.00 33.19           N
ATOM    162  N   GLY A 102      21.786   3.416 -54.304  1.00 33.19           N
ATOM    163  CA  GLY A 102       3.340 -20.540 -55.038  1.00 33.58           C
ATOM    163  CA  GLY A 102      -3.340  20.540 -55.038  1.00 33.58           C
ATOM    163  CA  GLY A 102     -20.540  -3.340 -55.038  1.00 33.58           C
ATOM    163  CA  GLY A 102      20.540   3.340 -55.038  1.00 33.58           C
ATOM    164  C   GLY A 102       3.705 -20.675 -56.504  1.00 34.24           C
ATOM    164  C   GLY A 102      -3.705  20.675 -56.504  1.00 34.24           C
ATOM    164  C   GLY A 102     -20.675  -3.705 -56.504  1.00 34.24           C
ATOM    164  C   GLY A 102      20.675   3.705 -56.504  1.00 34.24           C
ATOM    165  O   GLY A 102       4.474 -21.552 -56.893  1.00 34.33           O
ATOM    165  O   GLY A 102      -4.474  21.552 -56.893  1.00 34.33           O
ATOM    165  O   GLY A 102     -21.552  -4.474 -56.893  1.00 34.33           O
ATOM    165  O   GLY A 102      21.552   4.474 -56.893  1.00 34.33           O
ATOM   3255  H   GLY A 102       4.038 -22.503 -54.619  1.00 20.00           H
ATOM   3255  H   GLY A 102      -4.038  22.503 -54.619  1.00 20.00           H
ATOM   3255  H   GLY A 102     -22.503  -4.038 -54.619  1.00 20.00           H
ATOM   3255  H   GLY A 102      22.503   4.038 -54.619  1.00 20.00           H
ATOM   3256  HA2 GLY A 102       2.311 -20.159 -54.970  1.00 20.00           H
ATOM   3256  HA2 GLY A 102      -2.311  20.159 -54.970  1.00 20.00           H
ATOM   3256  HA2 GLY A 102     -20.159  -2.311 -54.970  1.00 20.00           H
ATOM   3256  HA2 GLY A 102      20.159   2.311 -54.970  1.00 20.00           H
ATOM   3257  HA3 GLY A 102       4.029 -19.820 -54.573  1.00 20.00           H
ATOM   3257  HA3 GLY A 102      -4.029  19.820 -54.573  1.00 20.00           H
ATOM   3257  HA3 GLY A 102     -19.820  -4.029 -54.573  1.00 20.00           H
ATOM   3257  HA3 GLY A 102      19.820   4.029 -54.573  1.00 20.00           H
ATOM    166  N   LYS A 103       3.144 -19.790 -57.318  1.00 34.42           N
ATOM    166  N   LYS A 103      -3.144  19.790 -57.318  1.00 34.42           N
ATOM    166  N   LYS A 103     -19.790  -3.144 -57.318  1.00 34.42           N
ATOM    166  N   LYS A 103      19.790   3.144 -57.318  1.00 34.42           N
ATOM    167  CA  LYS A 103       3.425 -19.741 -58.746  1.00 33.30           C
ATOM    167  CA  LYS A 103      -3.425  19.741 -58.746  1.00 33.30           C
ATOM    167  CA  LYS A 103     -19.741  -3.425 -58.746  1.00 33.30           C
ATOM    167  CA  LYS A 103      19.741   3.425 -58.746  1.00 33.30           C
ATOM    168  C   LYS A 103       3.022 -18.365 -59.232  1.00 35.25           C
ATOM    168  C   LYS A 103      -3.022  18.365 -59.232  1.00 35.25           C
ATOM    168  C   LYS A 103     -18.365  -3.022 -59.232  1.00 35.25           C
ATOM    168  C   LYS A 103      18.365   3.022 -59.232  1.00 35.25           C
ATOM    169  O   LYS A 103       1.914 -17.913 -58.947  1.00 35.89           O
ATOM    169  O   LYS A 103      -1.914  17.913 -58.947  1.00 35.89           O
ATOM    169  O   LYS A 103     -17.913  -1.914 -58.947  1.00 35.89           O
ATOM    169  O   LYS A 103      17.913   1.914 -58.947  1.00 35.89           O
ATOM    170  CB  LYS A 103       2.662 -20.826 -59.498  1.00 31.27           C
ATOM    170  CB  LYS A 103      -2.662  20.826 -59.498  1.00 31.27           C
ATOM    170  CB  LYS A 103     -20.826  -2.662 -59.498  1.00 31.27           C
ATOM    170  CB  LYS A 103      20.826   2.662 -59.498  1.00 31.27           C
ATOM    171  CG  LYS A 103       3.067 -20.961 -60.944  1.00 32.06           C
ATOM    171  CG  LYS A 103      -3.067  20.961 -60.944  1.00 32.06           C
ATOM    171  CG  LYS A 103     -20.961  -3.067 -60.944  1.00 32.06           C
ATOM    171  CG  LYS A 103      20.961   3.067 -60.944  1.00 32.06           C
ATOM    172  CD  LYS A 103       2.204 -21.973 -61.672  1.00 33.12           C
ATOM    172  CD  LYS A 103      -2.204  21.973 -61.672  1.00 33.12           C
ATOM    172  CD  LYS A 103     -21.973  -2.204 -61.672  1.00 33.12           C
ATOM    172  CD  LYS A 103      21.973   2.204 -61.672  1.00 33.12           C
ATOM    173  CE  LYS A 103       2.903 -22.480 -62.935  1.00 33.81           C
ATOM    173  CE  LYS A 103      -2.903  22.480 -62.935  1.00 33.81           C
ATOM    173  CE  LYS A 103     -22.480  -2.903 -62.935  1.00 33.81           C
ATOM    173  CE  LYS A 103      22.480   2.903 -62.935  1.00 33.81           C
ATOM    174  NZ  LYS A 103       3.284 -21.364 -63.866  1.00 33.57           N
ATOM    174  NZ  LYS A 103      -3.284  21.364 -63.866  1.00 33.57           N
ATOM    174  NZ  LYS A 103     -21.364  -3.284 -63.866  1.00 33.57           N
ATOM    174  NZ  LYS A 103      21.364   3.284 -63.866  1.00 33.57           N
ATOM   3258  H   LYS A 103       2.500 -19.128 -56.934  1.00 20.00           H
ATOM   3258  H   LYS A 103      -2.500  19.128 -56.934  1.00 20.00           H
ATOM   3258  H   LYS A 103     -19.128  -2.500 -56.934  1.00 20.00           H
ATOM   3258  H   LYS A 103      19.128   2.500 -56.934  1.00 20.00           H
ATOM   3259  HA  LYS A 103       4.503 -19.880 -58.918  1.00 20.00           H
ATOM   3259  HA  LYS A 103      -4.503  19.880 -58.918  1.00 20.00           H
ATOM   3259  HA  LYS A 103     -19.880  -4.503 -58.918  1.00 20.00           H
ATOM   3259  HA  LYS A 103      19.880   4.503 -58.918  1.00 20.00           H
ATOM   3260  HB2 LYS A 103       2.841 -21.788 -58.996  1.00 20.00           H
ATOM   3260  HB2 LYS A 103      -2.841  21.788 -58.996  1.00 20.00           H
ATOM   3260  HB2 LYS A 103     -21.788  -2.841 -58.996  1.00 20.00           H
ATOM   3260  HB2 LYS A 103      21.788   2.841 -58.996  1.00 20.00           H
ATOM   3261  HB3 LYS A 103       1.589 -20.587 -59.459  1.00 20.00           H
ATOM   3261  HB3 LYS A 103      -1.589  20.587 -59.459  1.00 20.00           H
ATOM   3261  HB3 LYS A 103     -20.587  -1.589 -59.459  1.00 20.00           H
ATOM   3261  HB3 LYS A 103      20.587   1.589 -59.459  1.00 20.00           H
ATOM   3262  HG2 LYS A 103       2.963 -19.983 -61.437  1.00 20.00           H
ATOM   3262  HG2 LYS A 103      -2.963  19.983 -61.437  1.00 20.00           H
ATOM   3262  HG2 LYS A 103     -19.983  -2.963 -61.437  1.00 20.00           H
ATOM   3262  HG2 LYS A 103      19.983   2.963 -61.437  1.00 20.00           H
ATOM   3263  HG3 LYS A 103       4.117 -21.286 -60.992  1.00 20.00           H
ATOM   3263  HG3 LYS A 103      -4.117  21.286 -60.992  1.00 20.00           H
ATOM   3263  HG3 LYS A 103     -21.286  -4.117 -60.992  1.00 20.00           H
ATOM   3263  HG3 LYS A 103      21.286   4.117 -60.992  1.00 20.00           H
ATOM   3264  HD2 LYS A 103       2.006 -22.824 -61.004  1.00 20.00           H
ATOM   3264  HD2 LYS A 103      -2.006  22.824 -61.004  1.00 20.00           H
ATOM   3264  HD2 LYS A 103     -22.824  -2.006 -61.004  1.00 20.00           H
ATOM   3264  HD2 LYS A 103      22.824   2.006 -61.004  1.00 20.00           H
ATOM   3265  HD3 LYS A 103       1.252 -21.498 -61.953  1.00 20.00           H
ATOM   3265  HD3 LYS A 103      -1.252  21.498 -61.953  1.00 20.00           H
ATOM   3265  HD3 LYS A 103     -21.498  -1.252 -61.953  1.00 20.00           H
ATOM   3265  HD3 LYS A 103      21.498   1.252 -61.953  1.00 20.00           H
ATOM   3266  HE2 LYS A 103       3.814 -23.022 -62.641  1.00 20.00           H
ATOM   3266  HE2 LYS A 103      -3.814  23.022 -62.641  1.00 20.00           H
ATOM   3266  HE2 LYS A 103     -23.022  -3.814 -62.641  1.00 20.00           H
ATOM   3266  HE2 LYS A 103      23.022   3.814 -62.641  1.00 20.00           H
ATOM   3267  HE3 LYS A 103       2.224 -23.165 -63.464  1.00 20.00           H
ATOM   3267  HE3 LYS A 103      -2.224  23.165 -63.464  1.00 20.00           H
ATOM   3267  HE3 LYS A 103     -23.165  -2.224 -63.464  1.00 20.00           H
ATOM   3267  HE3 LYS A 103      23.165   2.224 -63.464  1.00 20.00           H
ATOM   3268  HZ1 LYS A 103       3.736 -21.743 -64.674  1.00 20.00           H
ATOM   3268  HZ1 LYS A 103      -3.736  21.743 -64.674  1.00 20.00           H
ATOM   3268  HZ1 LYS A 103     -21.743  -3.736 -64.674  1.00 20.00           H
ATOM   3268  HZ1 LYS A 103      21.743   3.736 -64.674  1.00 20.00           H
ATOM   3269  HZ2 LYS A 103       2.462 -20.868 -64.146  1.00 20.00           H
ATOM   3269  HZ2 LYS A 103      -2.462  20.868 -64.146  1.00 20.00           H
ATOM   3269  HZ2 LYS A 103     -20.868  -2.462 -64.146  1.00 20.00           H
ATOM   3269  HZ2 LYS A 103      20.868   2.462 -64.146  1.00 20.00           H
ATOM   3270  HZ3 LYS A 103       3.908 -20.738 -63.398  1.00 20.00           H
ATOM   3270  HZ3 LYS A 103      -3.908  20.738 -63.398  1.00 20.00           H
ATOM   3270  HZ3 LYS A 103     -20.738  -3.908 -63.398  1.00 20.00           H
ATOM   3270  HZ3 LYS A 103      20.738   3.908 -63.398  1.00 20.00           H
ATOM    175  N   ASP A 104       3.899 -17.681 -59.956  1.00 35.71           N
ATOM    175  N   ASP A 104      -3.899  17.681 -59.956  1.00 35.71           N
ATOM    175  N   ASP A 104     -17.681  -3.899 -59.956  1.00 35.71           N
ATOM    175  N   ASP A 104      17.681   3.899 -59.956  1.00 35.71           N
ATOM    176  CA  ASP A 104       3.591 -16.289 -60.285  1.00 37.47           C
ATOM    176  CA  ASP A 104      -3.591  16.289 -60.285  1.00 37.47           C
ATOM    176  CA  ASP A 104     -16.289  -3.591 -60.285  1.00 37.47           C
ATOM    176  CA  ASP A 104      16.289   3.591 -60.285  1.00 37.47           C
ATOM    177  C   ASP A 104       3.130 -16.072 -61.730  1.00 34.42           C
ATOM    177  C   ASP A 104      -3.130  16.072 -61.730  1.00 34.42           C
ATOM    177  C   ASP A 104     -16.072  -3.130 -61.730  1.00 34.42           C
ATOM    177  C   ASP A 104      16.072   3.130 -61.730  1.00 34.42           C
ATOM    178  O   ASP A 104       2.566 -15.027 -62.038  1.00 34.03           O
ATOM    178  O   ASP A 104      -2.566  15.027 -62.038  1.00 34.03           O
ATOM    178  O   ASP A 104     -15.027  -2.566 -62.038  1.00 34.03           O
ATOM    178  O   ASP A 104      15.027   2.566 -62.038  1.00 34.03           O
ATOM    179  CB  ASP A 104       4.797 -15.391 -59.968  1.00 41.16           C
ATOM    179  CB  ASP A 104      -4.797  15.391 -59.968  1.00 41.16           C
ATOM    179  CB  ASP A 104     -15.391  -4.797 -59.968  1.00 41.16           C
ATOM    179  CB  ASP A 104      15.391   4.797 -59.968  1.00 41.16           C
ATOM    180  CG  ASP A 104       6.016 -15.716 -60.806  1.00 45.69           C
ATOM    180  CG  ASP A 104      -6.016  15.716 -60.806  1.00 45.69           C
ATOM    180  CG  ASP A 104     -15.716  -6.016 -60.806  1.00 45.69           C
ATOM    180  CG  ASP A 104      15.716   6.016 -60.806  1.00 45.69           C
ATOM    181  OD1 ASP A 104       6.039 -16.784 -61.453  1.00 47.84           O
ATOM    181  OD1 ASP A 104      -6.039  16.784 -61.453  1.00 47.84           O
ATOM    181  OD1 ASP A 104     -16.784  -6.039 -61.453  1.00 47.84           O
ATOM    181  OD1 ASP A 104      16.784   6.039 -61.453  1.00 47.84           O
ATOM    182  OD2 ASP A 104       6.965 -14.902 -60.807  1.00 48.02           O
ATOM    182  OD2 ASP A 104      -6.965  14.902 -60.807  1.00 48.02           O
ATOM    182  OD2 ASP A 104     -14.902  -6.965 -60.807  1.00 48.02           O
ATOM    182  OD2 ASP A 104      14.902   6.965 -60.807  1.00 48.02           O
ATOM   3271  H   ASP A 104       4.748 -18.106 -60.269  1.00 20.00           H
ATOM   3271  H   ASP A 104      -4.748  18.106 -60.269  1.00 20.00           H
ATOM   3271  H   ASP A 104     -18.106  -4.748 -60.269  1.00 20.00           H
ATOM   3271  H   ASP A 104      18.106   4.748 -60.269  1.00 20.00           H
ATOM   3272  HA  ASP A 104       2.768 -15.963 -59.632  1.00 20.00           H
ATOM   3272  HA  ASP A 104      -2.768  15.963 -59.632  1.00 20.00           H
ATOM   3272  HA  ASP A 104     -15.963  -2.768 -59.632  1.00 20.00           H
ATOM   3272  HA  ASP A 104      15.963   2.768 -59.632  1.00 20.00           H
ATOM   3273  HB2 ASP A 104       4.513 -14.345 -60.154  1.00 20.00           H
ATOM   3273  HB2 ASP A 104      -4.513  14.345 -60.154  1.00 20.00           H
ATOM   3273  HB2 ASP A 104     -14.345  -4.513 -60.154  1.00 20.00           H
ATOM   3273  HB2 ASP A 104      14.345   4.513 -60.154  1.00 20.00           H
ATOM   3274  HB3 ASP A 104       5.058 -15.517 -58.907  1.00 20.00           H
ATOM   3274  HB3 ASP A 104      -5.058  15.517 -58.907  1.00 20.00           H
ATOM   3274  HB3 ASP A 104     -15.517  -5.058 -58.907  1.00 20.00           H
ATOM   3274  HB3 ASP A 104      15.517   5.058 -58.907  1.00 20.00           H
ATOM    183  N   ASN A 105       3.347 -17.057 -62.598  1.00 33.71           N
ATOM    183  N   ASN A 105      -3.347  17.057 -62.598  1.00 33.71           N
ATOM    183  N   ASN A 105     -17.057  -3.347 -62.598  1.00 33.71           N
ATOM    183  N   ASN A 105      17.057   3.347 -62.598  1.00 33.71           N
ATOM    184  CA  ASN A 105       2.986 -16.925 -64.013  1.00 34.74           C
ATOM    184  CA  ASN A 105      -2.986  16.925 -64.013  1.00 34.74           C
ATOM    184  CA  ASN A 105     -16.925  -2.986 -64.013  1.00 34.74           C
ATOM    184  CA  ASN A 105      16.925   2.986 -64.013  1.00 34.74           C
ATOM    185  C   ASN A 105       3.503 -15.621 -64.644  1.00 35.59           C
ATOM    185  C   ASN A 105      -3.503  15.621 -64.644  1.00 35.59           C
ATOM    185  C   ASN A 105     -15.621  -3.503 -64.644  1.00 35.59           C
ATOM    185  C   ASN A 105      15.621   3.503 -64.644  1.00 35.59           C
ATOM    186  O   ASN A 105       2.784 -14.963 -65.394  1.00 36.06           O
ATOM    186  O   ASN A 105      -2.784  14.963 -65.394  1.00 36.06           O
ATOM    186  O   ASN A 105     -14.963  -2.784 -65.394  1.00 36.06           O
ATOM    186  O   ASN A 105      14.963   2.784 -65.394  1.00 36.06           O
ATOM    187  CB  ASN A 105       1.464 -17.008 -64.180  1.00 35.44           C
ATOM    187  CB  ASN A 105      -1.464  17.008 -64.180  1.00 35.44           C
ATOM    187  CB  ASN A 105     -17.008  -1.464 -64.180  1.00 35.44           C
ATOM    187  CB  ASN A 105      17.008   1.464 -64.180  1.00 35.44           C
ATOM    188  CG  ASN A 105       0.890 -18.328 -63.686  1.00 38.36           C
ATOM    188  CG  ASN A 105      -0.890  18.328 -63.686  1.00 38.36           C
ATOM    188  CG  ASN A 105     -18.328  -0.890 -63.686  1.00 38.36           C
ATOM    188  CG  ASN A 105      18.328   0.890 -63.686  1.00 38.36           C
ATOM    189  OD1 ASN A 105       1.030 -19.360 -64.343  1.00 40.46           O
ATOM    189  OD1 ASN A 105      -1.030  19.360 -64.343  1.00 40.46           O
ATOM    189  OD1 ASN A 105     -19.360  -1.030 -64.343  1.00 40.46           O
ATOM    189  OD1 ASN A 105      19.360   1.030 -64.343  1.00 40.46           O
ATOM    190  ND2 ASN A 105       0.228 -18.299 -62.533  1.00 37.95           N
ATOM    190  ND2 ASN A 105      -0.228  18.299 -62.533  1.00 37.95           N
ATOM    190  ND2 ASN A 105     -18.299  -0.228 -62.533  1.00 37.95           N
ATOM    190  ND2 ASN A 105      18.299   0.228 -62.533  1.00 37.95           N
ATOM   3275  H   ASN A 105       3.766 -17.907 -62.278  1.00 20.00           H
ATOM   3275  H   ASN A 105      -3.766  17.907 -62.278  1.00 20.00           H
ATOM   3275  H   ASN A 105     -17.907  -3.766 -62.278  1.00 20.00           H
ATOM   3275  H   ASN A 105      17.907   3.766 -62.278  1.00 20.00           H
ATOM   3276  HA  ASN A 105       3.431 -17.764 -64.568  1.00 20.00           H
ATOM   3276  HA  ASN A 105      -3.431  17.764 -64.568  1.00 20.00           H
ATOM   3276  HA  ASN A 105     -17.764  -3.431 -64.568  1.00 20.00           H
ATOM   3276  HA  ASN A 105      17.764   3.431 -64.568  1.00 20.00           H
ATOM   3277  HB2 ASN A 105       1.002 -16.188 -63.610  1.00 20.00           H
ATOM   3277  HB2 ASN A 105      -1.002  16.188 -63.610  1.00 20.00           H
ATOM   3277  HB2 ASN A 105     -16.188  -1.002 -63.610  1.00 20.00           H
ATOM   3277  HB2 ASN A 105      16.188   1.002 -63.610  1.00 20.00           H
ATOM   3278  HB3 ASN A 105       1.220 -16.896 -65.247  1.00 20.00           H
ATOM   3278  HB3 ASN A 105      -1.220  16.896 -65.247  1.00 20.00           H
ATOM   3278  HB3 ASN A 105     -16.896  -1.220 -65.247  1.00 20.00           H
ATOM   3278  HB3 ASN A 105      16.896   1.220 -65.247  1.00 20.00           H
ATOM   3279 HD21 ASN A 105      -0.179 -19.137 -62.169  1.00 20.00           H
ATOM   3279 HD21 ASN A 105       0.179  19.137 -62.169  1.00 20.00           H
ATOM   3279 HD21 ASN A 105     -19.137   0.179 -62.169  1.00 20.00           H
ATOM   3279 HD21 ASN A 105      19.137  -0.179 -62.169  1.00 20.00           H
ATOM   3280 HD22 ASN A 105       0.137 -17.439 -62.030  1.00 20.00           H
ATOM   3280 HD22 ASN A 105      -0.137  17.439 -62.030  1.00 20.00           H
ATOM   3280 HD22 ASN A 105     -17.439  -0.137 -62.030  1.00 20.00           H
ATOM   3280 HD22 ASN A 105      17.439   0.137 -62.030  1.00 20.00           H
ATOM    191  N   ALA A 106       4.746 -15.255 -64.338  1.00 35.26           N
ATOM    191  N   ALA A 106      -4.746  15.255 -64.338  1.00 35.26           N
ATOM    191  N   ALA A 106     -15.255  -4.746 -64.338  1.00 35.26           N
ATOM    191  N   ALA A 106      15.255   4.746 -64.338  1.00 35.26           N
ATOM    192  CA  ALA A 106       5.277 -13.941 -64.708  1.00 35.90           C
ATOM    192  CA  ALA A 106      -5.277  13.941 -64.708  1.00 35.90           C
ATOM    192  CA  ALA A 106     -13.941  -5.277 -64.708  1.00 35.90           C
ATOM    192  CA  ALA A 106      13.941   5.277 -64.708  1.00 35.90           C
ATOM    193  C   ALA A 106       5.360 -13.713 -66.215  1.00 37.37           C
ATOM    193  C   ALA A 106      -5.360  13.713 -66.215  1.00 37.37           C
ATOM    193  C   ALA A 106     -13.713  -5.360 -66.215  1.00 37.37           C
ATOM    193  C   ALA A 106      13.713   5.360 -66.215  1.00 37.37           C
ATOM    194  O   ALA A 106       5.041 -12.623 -66.699  1.00 37.90           O
ATOM    194  O   ALA A 106      -5.041  12.623 -66.699  1.00 37.90           O
ATOM    194  O   ALA A 106     -12.623  -5.041 -66.699  1.00 37.90           O
ATOM    194  O   ALA A 106      12.623   5.041 -66.699  1.00 37.90           O
ATOM    195  CB  ALA A 106       6.644 -13.738 -64.088  1.00 34.96           C
ATOM    195  CB  ALA A 106      -6.644  13.738 -64.088  1.00 34.96           C
ATOM    195  CB  ALA A 106     -13.738  -6.644 -64.088  1.00 34.96           C
ATOM    195  CB  ALA A 106      13.738   6.644 -64.088  1.00 34.96           C
ATOM   3281  H   ALA A 106       5.333 -15.895 -63.842  1.00 20.00           H
ATOM   3281  H   ALA A 106      -5.333  15.895 -63.842  1.00 20.00           H
ATOM   3281  H   ALA A 106     -15.895  -5.333 -63.842  1.00 20.00           H
ATOM   3281  H   ALA A 106      15.895   5.333 -63.842  1.00 20.00           H
ATOM   3282  HA  ALA A 106       4.608 -13.172 -64.295  1.00 20.00           H
ATOM   3282  HA  ALA A 106      -4.608  13.172 -64.295  1.00 20.00           H
ATOM   3282  HA  ALA A 106     -13.172  -4.608 -64.295  1.00 20.00           H
ATOM   3282  HA  ALA A 106      13.172   4.608 -64.295  1.00 20.00           H
ATOM   3283  HB1 ALA A 106       7.033 -12.749 -64.372  1.00 20.00           H
ATOM   3283  HB1 ALA A 106      -7.033  12.749 -64.372  1.00 20.00           H
ATOM   3283  HB1 ALA A 106     -12.749  -7.033 -64.372  1.00 20.00           H
ATOM   3283  HB1 ALA A 106      12.749   7.033 -64.372  1.00 20.00           H
ATOM   3284  HB2 ALA A 106       6.562 -13.799 -62.993  1.00 20.00           H
ATOM   3284  HB2 ALA A 106      -6.562  13.799 -62.993  1.00 20.00           H
ATOM   3284  HB2 ALA A 106     -13.799  -6.562 -62.993  1.00 20.00           H
ATOM   3284  HB2 ALA A 106      13.799   6.562 -62.993  1.00 20.00           H
ATOM   3285  HB3 ALA A 106       7.330 -14.519 -64.449  1.00 20.00           H
ATOM   3285  HB3 ALA A 106      -7.330  14.519 -64.449  1.00 20.00           H
ATOM   3285  HB3 ALA A 106     -14.519  -7.330 -64.449  1.00 20.00           H
ATOM   3285  HB3 ALA A 106      14.519   7.330 -64.449  1.00 20.00           H
ATOM    196  N   VAL A 107       5.797 -14.725 -66.958  1.00 36.08           N
ATOM    196  N   VAL A 107      -5.797  14.725 -66.958  1.00 36.08           N
ATOM    196  N   VAL A 107     -14.725  -5.797 -66.958  1.00 36.08           N
ATOM    196  N   VAL A 107      14.725   5.797 -66.958  1.00 36.08           N
ATOM    197  CA  VAL A 107       6.001 -14.538 -68.389  1.00 36.65           C
ATOM    197  CA  VAL A 107      -6.001  14.538 -68.389  1.00 36.65           C
ATOM    197  CA  VAL A 107     -14.538  -6.001 -68.389  1.00 36.65           C
ATOM    197  CA  VAL A 107      14.538   6.001 -68.389  1.00 36.65           C
ATOM    198  C   VAL A 107       4.661 -14.460 -69.127  1.00 37.97           C
ATOM    198  C   VAL A 107      -4.661  14.460 -69.127  1.00 37.97           C
ATOM    198  C   VAL A 107     -14.460  -4.661 -69.127  1.00 37.97           C
ATOM    198  C   VAL A 107      14.460   4.661 -69.127  1.00 37.97           C
ATOM    199  O   VAL A 107       4.506 -13.653 -70.042  1.00 39.10           O
ATOM    199  O   VAL A 107      -4.506  13.653 -70.042  1.00 39.10           O
ATOM    199  O   VAL A 107     -13.653  -4.506 -70.042  1.00 39.10           O
ATOM    199  O   VAL A 107      13.653   4.506 -70.042  1.00 39.10           O
ATOM    200  CB  VAL A 107       6.882 -15.657 -68.983  1.00 35.84           C
ATOM    200  CB  VAL A 107      -6.882  15.657 -68.983  1.00 35.84           C
ATOM    200  CB  VAL A 107     -15.657  -6.882 -68.983  1.00 35.84           C
ATOM    200  CB  VAL A 107      15.657   6.882 -68.983  1.00 35.84           C
ATOM    201  CG1 VAL A 107       7.185 -15.371 -70.439  1.00 35.76           C
ATOM    201  CG1 VAL A 107      -7.185  15.371 -70.439  1.00 35.76           C
ATOM    201  CG1 VAL A 107     -15.371  -7.185 -70.439  1.00 35.76           C
ATOM    201  CG1 VAL A 107      15.371   7.185 -70.439  1.00 35.76           C
ATOM    202  CG2 VAL A 107       8.187 -15.767 -68.197  1.00 35.08           C
ATOM    202  CG2 VAL A 107      -8.187  15.767 -68.197  1.00 35.08           C
ATOM    202  CG2 VAL A 107     -15.767  -8.187 -68.197  1.00 35.08           C
ATOM    202  CG2 VAL A 107      15.767   8.187 -68.197  1.00 35.08           C
ATOM   3286  H   VAL A 107       5.985 -15.612 -66.536  1.00 20.00           H
ATOM   3286  H   VAL A 107      -5.985  15.612 -66.536  1.00 20.00           H
ATOM   3286  H   VAL A 107     -15.612  -5.985 -66.536  1.00 20.00           H
ATOM   3286  H   VAL A 107      15.612   5.985 -66.536  1.00 20.00           H
ATOM   3287  HA  VAL A 107       6.525 -13.584 -68.547  1.00 20.00           H
ATOM   3287  HA  VAL A 107      -6.525  13.584 -68.547  1.00 20.00           H
ATOM   3287  HA  VAL A 107     -13.584  -6.525 -68.547  1.00 20.00           H
ATOM   3287  HA  VAL A 107      13.584   6.525 -68.547  1.00 20.00           H
ATOM   3288  HB  VAL A 107       6.339 -16.611 -68.909  1.00 20.00           H
ATOM   3288  HB  VAL A 107      -6.339  16.611 -68.909  1.00 20.00           H
ATOM   3288  HB  VAL A 107     -16.611  -6.339 -68.909  1.00 20.00           H
ATOM   3288  HB  VAL A 107      16.611   6.339 -68.909  1.00 20.00           H
ATOM   3289 HG11 VAL A 107       7.813 -16.176 -70.848  1.00 20.00           H
ATOM   3289 HG11 VAL A 107      -7.813  16.176 -70.848  1.00 20.00           H
ATOM   3289 HG11 VAL A 107     -16.176  -7.813 -70.848  1.00 20.00           H
ATOM   3289 HG11 VAL A 107      16.176   7.813 -70.848  1.00 20.00           H
ATOM   3290 HG12 VAL A 107       6.244 -15.316 -71.005  1.00 20.00           H
ATOM   3290 HG12 VAL A 107      -6.244  15.316 -71.005  1.00 20.00           H
ATOM   3290 HG12 VAL A 107     -15.316  -6.244 -71.005  1.00 20.00           H
ATOM   3290 HG12 VAL A 107      15.316   6.244 -71.005  1.00 20.00           H
ATOM   3291 HG13 VAL A 107       7.718 -14.412 -70.521  1.00 20.00           H
ATOM   3291 HG13 VAL A 107      -7.718  14.412 -70.521  1.00 20.00           H
ATOM   3291 HG13 VAL A 107     -14.412  -7.718 -70.521  1.00 20.00           H
ATOM   3291 HG13 VAL A 107      14.412   7.718 -70.521  1.00 20.00           H
ATOM   3292 HG21 VAL A 107       8.808 -16.566 -68.627  1.00 20.00           H
ATOM   3292 HG21 VAL A 107      -8.808  16.566 -68.627  1.00 20.00           H
ATOM   3292 HG21 VAL A 107     -16.566  -8.808 -68.627  1.00 20.00           H
ATOM   3292 HG21 VAL A 107      16.566   8.808 -68.627  1.00 20.00           H
ATOM   3293 HG22 VAL A 107       8.729 -14.812 -68.252  1.00 20.00           H
ATOM   3293 HG22 VAL A 107      -8.729  14.812 -68.252  1.00 20.00           H
ATOM   3293 HG22 VAL A 107     -14.812  -8.729 -68.252  1.00 20.00           H
ATOM   3293 HG22 VAL A 107      14.812   8.729 -68.252  1.00 20.00           H
ATOM   3294 HG23 VAL A 107       7.963 -16.002 -67.146  1.00 20.00           H
ATOM   3294 HG23 VAL A 107      -7.963  16.002 -67.146  1.00 20.00           H
ATOM   3294 HG23 VAL A 107     -16.002  -7.963 -67.146  1.00 20.00           H
ATOM   3294 HG23 VAL A 107      16.002   7.963 -67.146  1.00 20.00           H
ATOM    203  N   ARG A 108       3.694 -15.284 -68.719  1.00 37.94           N
ATOM    203  N   ARG A 108      -3.694  15.284 -68.719  1.00 37.94           N
ATOM    203  N   ARG A 108     -15.284  -3.694 -68.719  1.00 37.94           N
ATOM    203  N   ARG A 108      15.284   3.694 -68.719  1.00 37.94           N
ATOM    204  CA  ARG A 108       2.330 -15.209 -69.248  1.00 37.18           C
ATOM    204  CA  ARG A 108      -2.330  15.209 -69.248  1.00 37.18           C
ATOM    204  CA  ARG A 108     -15.209  -2.330 -69.248  1.00 37.18           C
ATOM    204  CA  ARG A 108      15.209   2.330 -69.248  1.00 37.18           C
ATOM    205  C   ARG A 108       1.749 -13.816 -69.074  1.00 37.89           C
ATOM    205  C   ARG A 108      -1.749  13.816 -69.074  1.00 37.89           C
ATOM    205  C   ARG A 108     -13.816  -1.749 -69.074  1.00 37.89           C
ATOM    205  C   ARG A 108      13.816   1.749 -69.074  1.00 37.89           C
ATOM    206  O   ARG A 108       1.295 -13.191 -70.027  1.00 39.57           O
ATOM    206  O   ARG A 108      -1.295  13.191 -70.027  1.00 39.57           O
ATOM    206  O   ARG A 108     -13.191  -1.295 -70.027  1.00 39.57           O
ATOM    206  O   ARG A 108      13.191   1.295 -70.027  1.00 39.57           O
ATOM    207  CB  ARG A 108       1.411 -16.213 -68.550  1.00 35.52           C
ATOM    207  CB  ARG A 108      -1.411  16.213 -68.550  1.00 35.52           C
ATOM    207  CB  ARG A 108     -16.213  -1.411 -68.550  1.00 35.52           C
ATOM    207  CB  ARG A 108      16.213   1.411 -68.550  1.00 35.52           C
ATOM    208  CG  ARG A 108       1.535 -17.638 -69.011  1.00 35.50           C
ATOM    208  CG  ARG A 108      -1.535  17.638 -69.011  1.00 35.50           C
ATOM    208  CG  ARG A 108     -17.638  -1.535 -69.011  1.00 35.50           C
ATOM    208  CG  ARG A 108      17.638   1.535 -69.011  1.00 35.50           C
ATOM    209  CD  ARG A 108       0.665 -18.553 -68.153  1.00 35.52           C
ATOM    209  CD  ARG A 108      -0.665  18.553 -68.153  1.00 35.52           C
ATOM    209  CD  ARG A 108     -18.553  -0.665 -68.153  1.00 35.52           C
ATOM    209  CD  ARG A 108      18.553   0.665 -68.153  1.00 35.52           C
ATOM    210  NE  ARG A 108      -0.747 -18.176 -68.179  1.00 35.18           N
ATOM    210  NE  ARG A 108       0.747  18.176 -68.179  1.00 35.18           N
ATOM    210  NE  ARG A 108     -18.176   0.747 -68.179  1.00 35.18           N
ATOM    210  NE  ARG A 108      18.176  -0.747 -68.179  1.00 35.18           N
ATOM    211  CZ  ARG A 108      -1.623 -18.644 -69.064  1.00 33.37           C
ATOM    211  CZ  ARG A 108       1.623  18.644 -69.064  1.00 33.37           C
ATOM    211  CZ  ARG A 108     -18.644   1.623 -69.064  1.00 33.37           C
ATOM    211  CZ  ARG A 108      18.644  -1.623 -69.064  1.00 33.37           C
ATOM    212  NH1 ARG A 108      -1.226 -19.497 -69.995  1.00 31.95           N
ATOM    212  NH1 ARG A 108       1.226  19.497 -69.995  1.00 31.95           N
ATOM    212  NH1 ARG A 108     -19.497   1.226 -69.995  1.00 31.95           N
ATOM    212  NH1 ARG A 108      19.497  -1.226 -69.995  1.00 31.95           N
ATOM    213  NH2 ARG A 108      -2.892 -18.259 -69.018  1.00 33.14           N
ATOM    213  NH2 ARG A 108       2.892  18.259 -69.018  1.00 33.14           N
ATOM    213  NH2 ARG A 108     -18.259   2.892 -69.018  1.00 33.14           N
ATOM    213  NH2 ARG A 108      18.259  -2.892 -69.018  1.00 33.14           N
ATOM   3295  H   ARG A 108       3.908 -15.976 -68.029  1.00 20.00           H
ATOM   3295  H   ARG A 108      -3.908  15.976 -68.029  1.00 20.00           H
ATOM   3295  H   ARG A 108     -15.976  -3.908 -68.029  1.00 20.00           H
ATOM   3295  H   ARG A 108      15.976   3.908 -68.029  1.00 20.00           H
ATOM   3296  HA  ARG A 108       2.347 -15.446 -70.322  1.00 20.00           H
ATOM   3296  HA  ARG A 108      -2.347  15.446 -70.322  1.00 20.00           H
ATOM   3296  HA  ARG A 108     -15.446  -2.347 -70.322  1.00 20.00           H
ATOM   3296  HA  ARG A 108      15.446   2.347 -70.322  1.00 20.00           H
ATOM   3297  HB2 ARG A 108       1.635 -16.185 -67.473  1.00 20.00           H
ATOM   3297  HB2 ARG A 108      -1.635  16.185 -67.473  1.00 20.00           H
ATOM   3297  HB2 ARG A 108     -16.185  -1.635 -67.473  1.00 20.00           H
ATOM   3297  HB2 ARG A 108      16.185   1.635 -67.473  1.00 20.00           H
ATOM   3298  HB3 ARG A 108       0.372 -15.893 -68.717  1.00 20.00           H
ATOM   3298  HB3 ARG A 108      -0.372  15.893 -68.717  1.00 20.00           H
ATOM   3298  HB3 ARG A 108     -15.893  -0.372 -68.717  1.00 20.00           H
ATOM   3298  HB3 ARG A 108      15.893   0.372 -68.717  1.00 20.00           H
ATOM   3299  HG2 ARG A 108       1.211 -17.709 -70.060  1.00 20.00           H
ATOM   3299  HG2 ARG A 108      -1.211  17.709 -70.060  1.00 20.00           H
ATOM   3299  HG2 ARG A 108     -17.709  -1.211 -70.060  1.00 20.00           H
ATOM   3299  HG2 ARG A 108      17.709   1.211 -70.060  1.00 20.00           H
ATOM   3300  HG3 ARG A 108       2.585 -17.955 -68.929  1.00 20.00           H
ATOM   3300  HG3 ARG A 108      -2.585  17.955 -68.929  1.00 20.00           H
ATOM   3300  HG3 ARG A 108     -17.955  -2.585 -68.929  1.00 20.00           H
ATOM   3300  HG3 ARG A 108      17.955   2.585 -68.929  1.00 20.00           H
ATOM   3301  HD2 ARG A 108       0.761 -19.583 -68.528  1.00 20.00           H
ATOM   3301  HD2 ARG A 108      -0.761  19.583 -68.528  1.00 20.00           H
ATOM   3301  HD2 ARG A 108     -19.583  -0.761 -68.528  1.00 20.00           H
ATOM   3301  HD2 ARG A 108      19.583   0.761 -68.528  1.00 20.00           H
ATOM   3302  HD3 ARG A 108       1.023 -18.506 -67.114  1.00 20.00           H
ATOM   3302  HD3 ARG A 108      -1.023  18.506 -67.114  1.00 20.00           H
ATOM   3302  HD3 ARG A 108     -18.506  -1.023 -67.114  1.00 20.00           H
ATOM   3302  HD3 ARG A 108      18.506   1.023 -67.114  1.00 20.00           H
ATOM   3303  HE  ARG A 108      -1.074 -17.528 -67.491  1.00 20.00           H
ATOM   3303  HE  ARG A 108       1.074  17.528 -67.491  1.00 20.00           H
ATOM   3303  HE  ARG A 108     -17.528   1.074 -67.491  1.00 20.00           H
ATOM   3303  HE  ARG A 108      17.528  -1.074 -67.491  1.00 20.00           H
ATOM   3304 HH11 ARG A 108      -1.882 -19.850 -70.662  1.00 20.00           H
ATOM   3304 HH11 ARG A 108       1.882  19.850 -70.662  1.00 20.00           H
ATOM   3304 HH11 ARG A 108     -19.850   1.882 -70.662  1.00 20.00           H
ATOM   3304 HH11 ARG A 108      19.850  -1.882 -70.662  1.00 20.00           H
ATOM   3305 HH12 ARG A 108      -0.270 -19.788 -70.031  1.00 20.00           H
ATOM   3305 HH12 ARG A 108       0.270  19.788 -70.031  1.00 20.00           H
ATOM   3305 HH12 ARG A 108     -19.788   0.270 -70.031  1.00 20.00           H
ATOM   3305 HH12 ARG A 108      19.788  -0.270 -70.031  1.00 20.00           H
ATOM   3306 HH21 ARG A 108      -3.547 -18.613 -69.686  1.00 20.00           H
ATOM   3306 HH21 ARG A 108       3.547  18.613 -69.686  1.00 20.00           H
ATOM   3306 HH21 ARG A 108     -18.613   3.547 -69.686  1.00 20.00           H
ATOM   3306 HH21 ARG A 108      18.613  -3.547 -69.686  1.00 20.00           H
ATOM   3307 HH22 ARG A 108      -3.194 -17.615 -68.315  1.00 20.00           H
ATOM   3307 HH22 ARG A 108       3.194  17.615 -68.315  1.00 20.00           H
ATOM   3307 HH22 ARG A 108     -17.615   3.194 -68.315  1.00 20.00           H
ATOM   3307 HH22 ARG A 108      17.615  -3.194 -68.315  1.00 20.00           H
ATOM    214  N   ILE A 109       1.762 -13.346 -67.832  1.00 36.35           N
ATOM    214  N   ILE A 109      -1.762  13.346 -67.832  1.00 36.35           N
ATOM    214  N   ILE A 109     -13.346  -1.762 -67.832  1.00 36.35           N
ATOM    214  N   ILE A 109      13.346   1.762 -67.832  1.00 36.35           N
ATOM    215  CA  ILE A 109       1.202 -12.055 -67.484  1.00 35.57           C
ATOM    215  CA  ILE A 109      -1.202  12.055 -67.484  1.00 35.57           C
ATOM    215  CA  ILE A 109     -12.055  -1.202 -67.484  1.00 35.57           C
ATOM    215  CA  ILE A 109      12.055   1.202 -67.484  1.00 35.57           C
ATOM    216  C   ILE A 109       2.004 -10.915 -68.110  1.00 34.72           C
ATOM    216  C   ILE A 109      -2.004  10.915 -68.110  1.00 34.72           C
ATOM    216  C   ILE A 109     -10.915  -2.004 -68.110  1.00 34.72           C
ATOM    216  C   ILE A 109      10.915   2.004 -68.110  1.00 34.72           C
ATOM    217  O   ILE A 109       1.436  -9.929 -68.595  1.00 33.01           O
ATOM    217  O   ILE A 109      -1.436   9.929 -68.595  1.00 33.01           O
ATOM    217  O   ILE A 109      -9.929  -1.436 -68.595  1.00 33.01           O
ATOM    217  O   ILE A 109       9.929   1.436 -68.595  1.00 33.01           O
ATOM    218  CB  ILE A 109       1.145 -11.899 -65.957  1.00 34.92           C
ATOM    218  CB  ILE A 109      -1.145  11.899 -65.957  1.00 34.92           C
ATOM    218  CB  ILE A 109     -11.899  -1.145 -65.957  1.00 34.92           C
ATOM    218  CB  ILE A 109      11.899   1.145 -65.957  1.00 34.92           C
ATOM    219  CG1 ILE A 109       0.183 -12.940 -65.379  1.00 33.28           C
ATOM    219  CG1 ILE A 109      -0.183  12.940 -65.379  1.00 33.28           C
ATOM    219  CG1 ILE A 109     -12.940  -0.183 -65.379  1.00 33.28           C
ATOM    219  CG1 ILE A 109      12.940   0.183 -65.379  1.00 33.28           C
ATOM    220  CG2 ILE A 109       0.727 -10.493 -65.568  1.00 32.11           C
ATOM    220  CG2 ILE A 109      -0.727  10.493 -65.568  1.00 32.11           C
ATOM    220  CG2 ILE A 109     -10.493  -0.727 -65.568  1.00 32.11           C
ATOM    220  CG2 ILE A 109      10.493   0.727 -65.568  1.00 32.11           C
ATOM    221  CD1 ILE A 109       0.219 -13.052 -63.878  1.00 31.52           C
ATOM    221  CD1 ILE A 109      -0.219  13.052 -63.878  1.00 31.52           C
ATOM    221  CD1 ILE A 109     -13.052  -0.219 -63.878  1.00 31.52           C
ATOM    221  CD1 ILE A 109      13.052   0.219 -63.878  1.00 31.52           C
ATOM   3308  H   ILE A 109       2.173 -13.903 -67.110  1.00 20.00           H
ATOM   3308  H   ILE A 109      -2.173  13.903 -67.110  1.00 20.00           H
ATOM   3308  H   ILE A 109     -13.903  -2.173 -67.110  1.00 20.00           H
ATOM   3308  H   ILE A 109      13.903   2.173 -67.110  1.00 20.00           H
ATOM   3309  HA  ILE A 109       0.173 -11.996 -67.868  1.00 20.00           H
ATOM   3309  HA  ILE A 109      -0.173  11.996 -67.868  1.00 20.00           H
ATOM   3309  HA  ILE A 109     -11.996  -0.173 -67.868  1.00 20.00           H
ATOM   3309  HA  ILE A 109      11.996   0.173 -67.868  1.00 20.00           H
ATOM   3310  HB  ILE A 109       2.149 -12.091 -65.552  1.00 20.00           H
ATOM   3310  HB  ILE A 109      -2.149  12.091 -65.552  1.00 20.00           H
ATOM   3310  HB  ILE A 109     -12.091  -2.149 -65.552  1.00 20.00           H
ATOM   3310  HB  ILE A 109      12.091   2.149 -65.552  1.00 20.00           H
ATOM   3311 HG12 ILE A 109      -0.840 -12.668 -65.680  1.00 20.00           H
ATOM   3311 HG12 ILE A 109       0.840  12.668 -65.680  1.00 20.00           H
ATOM   3311 HG12 ILE A 109     -12.668   0.840 -65.680  1.00 20.00           H
ATOM   3311 HG12 ILE A 109      12.668  -0.840 -65.680  1.00 20.00           H
ATOM   3312 HG13 ILE A 109       0.442 -13.921 -65.804  1.00 20.00           H
ATOM   3312 HG13 ILE A 109      -0.442  13.921 -65.804  1.00 20.00           H
ATOM   3312 HG13 ILE A 109     -13.921  -0.442 -65.804  1.00 20.00           H
ATOM   3312 HG13 ILE A 109      13.921   0.442 -65.804  1.00 20.00           H
ATOM   3313 HG21 ILE A 109       0.695 -10.410 -64.472  1.00 20.00           H
ATOM   3313 HG21 ILE A 109      -0.695  10.410 -64.472  1.00 20.00           H
ATOM   3313 HG21 ILE A 109     -10.410  -0.695 -64.472  1.00 20.00           H
ATOM   3313 HG21 ILE A 109      10.410   0.695 -64.472  1.00 20.00           H
ATOM   3314 HG22 ILE A 109       1.453  -9.771 -65.969  1.00 20.00           H
ATOM   3314 HG22 ILE A 109      -1.453   9.771 -65.969  1.00 20.00           H
ATOM   3314 HG22 ILE A 109      -9.771  -1.453 -65.969  1.00 20.00           H
ATOM   3314 HG22 ILE A 109       9.771   1.453 -65.969  1.00 20.00           H
ATOM   3315 HG23 ILE A 109      -0.270 -10.279 -65.982  1.00 20.00           H
ATOM   3315 HG23 ILE A 109       0.270  10.279 -65.982  1.00 20.00           H
ATOM   3315 HG23 ILE A 109     -10.279   0.270 -65.982  1.00 20.00           H
ATOM   3315 HG23 ILE A 109      10.279  -0.270 -65.982  1.00 20.00           H
ATOM   3316 HD11 ILE A 109      -0.499 -13.818 -63.550  1.00 20.00           H
ATOM   3316 HD11 ILE A 109       0.499  13.818 -63.550  1.00 20.00           H
ATOM   3316 HD11 ILE A 109     -13.818   0.499 -63.550  1.00 20.00           H
ATOM   3316 HD11 ILE A 109      13.818  -0.499 -63.550  1.00 20.00           H
ATOM   3317 HD12 ILE A 109       1.232 -13.336 -63.556  1.00 20.00           H
ATOM   3317 HD12 ILE A 109      -1.232  13.336 -63.556  1.00 20.00           H
ATOM   3317 HD12 ILE A 109     -13.336  -1.232 -63.556  1.00 20.00           H
ATOM   3317 HD12 ILE A 109      13.336   1.232 -63.556  1.00 20.00           H
ATOM   3318 HD13 ILE A 109      -0.050 -12.083 -63.432  1.00 20.00           H
ATOM   3318 HD13 ILE A 109       0.050  12.083 -63.432  1.00 20.00           H
ATOM   3318 HD13 ILE A 109     -12.083   0.050 -63.432  1.00 20.00           H
ATOM   3318 HD13 ILE A 109      12.083  -0.050 -63.432  1.00 20.00           H
ATOM    222  N   GLY A 110       3.324 -11.070 -68.121  1.00 33.27           N
ATOM    222  N   GLY A 110      -3.324  11.070 -68.121  1.00 33.27           N
ATOM    222  N   GLY A 110     -11.070  -3.324 -68.121  1.00 33.27           N
ATOM    222  N   GLY A 110      11.070   3.324 -68.121  1.00 33.27           N
ATOM    223  CA  GLY A 110       4.211 -10.053 -68.654  1.00 33.93           C
ATOM    223  CA  GLY A 110      -4.211  10.053 -68.654  1.00 33.93           C
ATOM    223  CA  GLY A 110     -10.053  -4.211 -68.654  1.00 33.93           C
ATOM    223  CA  GLY A 110      10.053   4.211 -68.654  1.00 33.93           C
ATOM    224  C   GLY A 110       4.092  -9.824 -70.148  1.00 36.06           C
ATOM    224  C   GLY A 110      -4.092   9.824 -70.148  1.00 36.06           C
ATOM    224  C   GLY A 110      -9.824  -4.092 -70.148  1.00 36.06           C
ATOM    224  C   GLY A 110       9.824   4.092 -70.148  1.00 36.06           C
ATOM    225  O   GLY A 110       4.672  -8.879 -70.690  1.00 37.60           O
ATOM    225  O   GLY A 110      -4.672   8.879 -70.690  1.00 37.60           O
ATOM    225  O   GLY A 110      -8.879  -4.672 -70.690  1.00 37.60           O
ATOM    225  O   GLY A 110       8.879   4.672 -70.690  1.00 37.60           O
ATOM   3319  H   GLY A 110       3.717 -11.912 -67.751  1.00 20.00           H
ATOM   3319  H   GLY A 110      -3.717  11.912 -67.751  1.00 20.00           H
ATOM   3319  H   GLY A 110     -11.912  -3.717 -67.751  1.00 20.00           H
ATOM   3319  H   GLY A 110      11.912   3.717 -67.751  1.00 20.00           H
ATOM   3320  HA2 GLY A 110       3.989  -9.104 -68.144  1.00 20.00           H
ATOM   3320  HA2 GLY A 110      -3.989   9.104 -68.144  1.00 20.00           H
ATOM   3320  HA2 GLY A 110      -9.104  -3.989 -68.144  1.00 20.00           H
ATOM   3320  HA2 GLY A 110       9.104   3.989 -68.144  1.00 20.00           H
ATOM   3321  HA3 GLY A 110       5.246 -10.353 -68.435  1.00 20.00           H
ATOM   3321  HA3 GLY A 110      -5.246  10.353 -68.435  1.00 20.00           H
ATOM   3321  HA3 GLY A 110     -10.353  -5.246 -68.435  1.00 20.00           H
ATOM   3321  HA3 GLY A 110      10.353   5.246 -68.435  1.00 20.00           H
ATOM    226  N   GLU A 111       3.339 -10.690 -70.817  1.00 36.95           N
ATOM    226  N   GLU A 111      -3.339  10.690 -70.817  1.00 36.95           N
ATOM    226  N   GLU A 111     -10.690  -3.339 -70.817  1.00 36.95           N
ATOM    226  N   GLU A 111      10.690   3.339 -70.817  1.00 36.95           N
ATOM    227  CA  GLU A 111       3.087 -10.531 -72.245  1.00 38.80           C
ATOM    227  CA  GLU A 111      -3.087  10.531 -72.245  1.00 38.80           C
ATOM    227  CA  GLU A 111     -10.531  -3.087 -72.245  1.00 38.80           C
ATOM    227  CA  GLU A 111      10.531   3.087 -72.245  1.00 38.80           C
ATOM    228  C   GLU A 111       2.313  -9.240 -72.530  1.00 39.82           C
ATOM    228  C   GLU A 111      -2.313   9.240 -72.530  1.00 39.82           C
ATOM    228  C   GLU A 111      -9.240  -2.313 -72.530  1.00 39.82           C
ATOM    228  C   GLU A 111       9.240   2.313 -72.530  1.00 39.82           C
ATOM    229  O   GLU A 111       2.475  -8.632 -73.588  1.00 40.79           O
ATOM    229  O   GLU A 111      -2.475   8.632 -73.588  1.00 40.79           O
ATOM    229  O   GLU A 111      -8.632  -2.475 -73.588  1.00 40.79           O
ATOM    229  O   GLU A 111       8.632   2.475 -73.588  1.00 40.79           O
ATOM    230  CB  GLU A 111       2.328 -11.746 -72.793  1.00 38.60           C
ATOM    230  CB  GLU A 111      -2.328  11.746 -72.793  1.00 38.60           C
ATOM    230  CB  GLU A 111     -11.746  -2.328 -72.793  1.00 38.60           C
ATOM    230  CB  GLU A 111      11.746   2.328 -72.793  1.00 38.60           C
ATOM    231  CG  GLU A 111       2.202 -11.778 -74.310  1.00 41.40           C
ATOM    231  CG  GLU A 111      -2.202  11.778 -74.310  1.00 41.40           C
ATOM    231  CG  GLU A 111     -11.778  -2.202 -74.310  1.00 41.40           C
ATOM    231  CG  GLU A 111      11.778   2.202 -74.310  1.00 41.40           C
ATOM    232  CD  GLU A 111       1.009 -10.997 -74.823  1.00 44.37           C
ATOM    232  CD  GLU A 111      -1.009  10.997 -74.823  1.00 44.37           C
ATOM    232  CD  GLU A 111     -10.997  -1.009 -74.823  1.00 44.37           C
ATOM    232  CD  GLU A 111      10.997   1.009 -74.823  1.00 44.37           C
ATOM    233  OE1 GLU A 111      -0.029 -10.980 -74.132  1.00 46.78           O
ATOM    233  OE1 GLU A 111       0.029  10.980 -74.132  1.00 46.78           O
ATOM    233  OE1 GLU A 111     -10.980   0.029 -74.132  1.00 46.78           O
ATOM    233  OE1 GLU A 111      10.980  -0.029 -74.132  1.00 46.78           O
ATOM    234  OE2 GLU A 111       1.110 -10.397 -75.914  1.00 45.35           O
ATOM    234  OE2 GLU A 111      -1.110  10.397 -75.914  1.00 45.35           O
ATOM    234  OE2 GLU A 111     -10.397  -1.110 -75.914  1.00 45.35           O
ATOM    234  OE2 GLU A 111      10.397   1.110 -75.914  1.00 45.35           O
ATOM   3322  H   GLU A 111       2.937 -11.467 -70.332  1.00 20.00           H
ATOM   3322  H   GLU A 111      -2.937  11.467 -70.332  1.00 20.00           H
ATOM   3322  H   GLU A 111     -11.467  -2.937 -70.332  1.00 20.00           H
ATOM   3322  H   GLU A 111      11.467   2.937 -70.332  1.00 20.00           H
ATOM   3323  HA  GLU A 111       4.051 -10.470 -72.771  1.00 20.00           H
ATOM   3323  HA  GLU A 111      -4.051  10.470 -72.771  1.00 20.00           H
ATOM   3323  HA  GLU A 111     -10.470  -4.051 -72.771  1.00 20.00           H
ATOM   3323  HA  GLU A 111      10.470   4.051 -72.771  1.00 20.00           H
ATOM   3324  HB2 GLU A 111       2.857 -12.655 -72.473  1.00 20.00           H
ATOM   3324  HB2 GLU A 111      -2.857  12.655 -72.473  1.00 20.00           H
ATOM   3324  HB2 GLU A 111     -12.655  -2.857 -72.473  1.00 20.00           H
ATOM   3324  HB2 GLU A 111      12.655   2.857 -72.473  1.00 20.00           H
ATOM   3325  HB3 GLU A 111       1.315 -11.741 -72.364  1.00 20.00           H
ATOM   3325  HB3 GLU A 111      -1.315  11.741 -72.364  1.00 20.00           H
ATOM   3325  HB3 GLU A 111     -11.741  -1.315 -72.364  1.00 20.00           H
ATOM   3325  HB3 GLU A 111      11.741   1.315 -72.364  1.00 20.00           H
ATOM   3326  HG2 GLU A 111       3.116 -11.349 -74.747  1.00 20.00           H
ATOM   3326  HG2 GLU A 111      -3.116  11.349 -74.747  1.00 20.00           H
ATOM   3326  HG2 GLU A 111     -11.349  -3.116 -74.747  1.00 20.00           H
ATOM   3326  HG2 GLU A 111      11.349   3.116 -74.747  1.00 20.00           H
ATOM   3327  HG3 GLU A 111       2.099 -12.825 -74.631  1.00 20.00           H
ATOM   3327  HG3 GLU A 111      -2.099  12.825 -74.631  1.00 20.00           H
ATOM   3327  HG3 GLU A 111     -12.825  -2.099 -74.631  1.00 20.00           H
ATOM   3327  HG3 GLU A 111      12.825   2.099 -74.631  1.00 20.00           H
ATOM    235  N   SER A 112       1.485  -8.816 -71.581  1.00 40.86           N
ATOM    235  N   SER A 112      -1.485   8.816 -71.581  1.00 40.86           N
ATOM    235  N   SER A 112      -8.816  -1.485 -71.581  1.00 40.86           N
ATOM    235  N   SER A 112       8.816   1.485 -71.581  1.00 40.86           N
ATOM    236  CA  SER A 112       0.679  -7.618 -71.780  1.00 45.37           C
ATOM    236  CA  SER A 112      -0.679   7.618 -71.780  1.00 45.37           C
ATOM    236  CA  SER A 112      -7.618  -0.679 -71.780  1.00 45.37           C
ATOM    236  CA  SER A 112       7.618   0.679 -71.780  1.00 45.37           C
ATOM    237  C   SER A 112       0.641  -6.705 -70.559  1.00 46.52           C
ATOM    237  C   SER A 112      -0.641   6.705 -70.559  1.00 46.52           C
ATOM    237  C   SER A 112      -6.705  -0.641 -70.559  1.00 46.52           C
ATOM    237  C   SER A 112       6.705   0.641 -70.559  1.00 46.52           C
ATOM    238  O   SER A 112      -0.253  -5.871 -70.427  1.00 50.65           O
ATOM    238  O   SER A 112       0.253   5.871 -70.427  1.00 50.65           O
ATOM    238  O   SER A 112      -5.871   0.253 -70.427  1.00 50.65           O
ATOM    238  O   SER A 112       5.871  -0.253 -70.427  1.00 50.65           O
ATOM    239  CB  SER A 112      -0.745  -7.999 -72.149  1.00 47.97           C
ATOM    239  CB  SER A 112       0.745   7.999 -72.149  1.00 47.97           C
ATOM    239  CB  SER A 112      -7.999   0.745 -72.149  1.00 47.97           C
ATOM    239  CB  SER A 112       7.999  -0.745 -72.149  1.00 47.97           C
ATOM    240  OG  SER A 112      -1.396  -8.546 -71.015  1.00 51.44           O
ATOM    240  OG  SER A 112       1.396   8.546 -71.015  1.00 51.44           O
ATOM    240  OG  SER A 112      -8.546   1.396 -71.015  1.00 51.44           O
ATOM    240  OG  SER A 112       8.546  -1.396 -71.015  1.00 51.44           O
ATOM   3328  H   SER A 112       1.414  -9.324 -70.722  1.00 20.00           H
ATOM   3328  H   SER A 112      -1.414   9.324 -70.722  1.00 20.00           H
ATOM   3328  H   SER A 112      -9.324  -1.414 -70.722  1.00 20.00           H
ATOM   3328  H   SER A 112       9.324   1.414 -70.722  1.00 20.00           H
ATOM   3329  HA  SER A 112       1.103  -7.043 -72.617  1.00 20.00           H
ATOM   3329  HA  SER A 112      -1.103   7.043 -72.617  1.00 20.00           H
ATOM   3329  HA  SER A 112      -7.043  -1.103 -72.617  1.00 20.00           H
ATOM   3329  HA  SER A 112       7.043   1.103 -72.617  1.00 20.00           H
ATOM   3330  HB2 SER A 112      -1.288  -7.104 -72.488  1.00 20.00           H
ATOM   3330  HB2 SER A 112       1.288   7.104 -72.488  1.00 20.00           H
ATOM   3330  HB2 SER A 112      -7.104   1.288 -72.488  1.00 20.00           H
ATOM   3330  HB2 SER A 112       7.104  -1.288 -72.488  1.00 20.00           H
ATOM   3331  HB3 SER A 112      -0.727  -8.745 -72.957  1.00 20.00           H
ATOM   3331  HB3 SER A 112       0.727   8.745 -72.957  1.00 20.00           H
ATOM   3331  HB3 SER A 112      -8.745   0.727 -72.957  1.00 20.00           H
ATOM   3331  HB3 SER A 112       8.745  -0.727 -72.957  1.00 20.00           H
ATOM   3332  HG  SER A 112      -1.333  -7.937 -70.289  1.00 20.00           H
ATOM   3332  HG  SER A 112       1.333   7.937 -70.289  1.00 20.00           H
ATOM   3332  HG  SER A 112      -7.937   1.333 -70.289  1.00 20.00           H
ATOM   3332  HG  SER A 112       7.937  -1.333 -70.289  1.00 20.00           H
ATOM    241  N   SER A 113       1.615  -6.853 -69.672  0.38 39.91           N
ATOM    241  N   SER A 113      -1.615   6.853 -69.672  0.38 39.91           N
ATOM    241  N   SER A 113      -6.853  -1.615 -69.672  0.38 39.91           N
ATOM    241  N   SER A 113       6.853   1.615 -69.672  0.38 39.91           N
ATOM    243  CA  SER A 113       1.686  -6.000 -68.496  0.38 38.08           C
ATOM    243  CA  SER A 113      -1.686   6.000 -68.496  0.38 38.08           C
ATOM    243  CA  SER A 113      -6.000  -1.686 -68.496  0.38 38.08           C
ATOM    243  CA  SER A 113       6.000   1.686 -68.496  0.38 38.08           C
ATOM    245  C   SER A 113       3.130  -5.703 -68.139  0.38 37.92           C
ATOM    245  C   SER A 113      -3.130   5.703 -68.139  0.38 37.92           C
ATOM    245  C   SER A 113      -5.703  -3.130 -68.139  0.38 37.92           C
ATOM    245  C   SER A 113       5.703   3.130 -68.139  0.38 37.92           C
ATOM    247  O   SER A 113       4.042  -6.412 -68.562  0.38 37.40           O
ATOM    247  O   SER A 113      -4.042   6.412 -68.562  0.38 37.40           O
ATOM    247  O   SER A 113      -6.412  -4.042 -68.562  0.38 37.40           O
ATOM    247  O   SER A 113       6.412   4.042 -68.562  0.38 37.40           O
ATOM    249  CB  SER A 113       0.969  -6.651 -67.318  0.38 38.74           C
ATOM    249  CB  SER A 113      -0.969   6.651 -67.318  0.38 38.74           C
ATOM    249  CB  SER A 113      -6.651  -0.969 -67.318  0.38 38.74           C
ATOM    249  CB  SER A 113       6.651   0.969 -67.318  0.38 38.74           C
ATOM    251  OG  SER A 113       1.310  -8.019 -67.238  0.38 38.35           O
ATOM    251  OG  SER A 113      -1.310   8.019 -67.238  0.38 38.35           O
ATOM    251  OG  SER A 113      -8.019  -1.310 -67.238  0.38 38.35           O
ATOM    251  OG  SER A 113       8.019   1.310 -67.238  0.38 38.35           O
ATOM   3333  H   SER A 113       2.309  -7.559 -69.813  0.38 20.00           H
ATOM   3333  H   SER A 113      -2.309   7.559 -69.813  0.38 20.00           H
ATOM   3333  H   SER A 113      -7.559  -2.309 -69.813  0.38 20.00           H
ATOM   3333  H   SER A 113       7.559   2.309 -69.813  0.38 20.00           H
ATOM   3334  HA  SER A 113       1.184  -5.046 -68.716  0.38 20.00           H
ATOM   3334  HA  SER A 113      -1.184   5.046 -68.716  0.38 20.00           H
ATOM   3334  HA  SER A 113      -5.046  -1.184 -68.716  0.38 20.00           H
ATOM   3334  HA  SER A 113       5.046   1.184 -68.716  0.38 20.00           H
ATOM   3335  HB2 SER A 113       1.267  -6.147 -66.387  0.38 20.00           H
ATOM   3335  HB2 SER A 113      -1.267   6.147 -66.387  0.38 20.00           H
ATOM   3335  HB2 SER A 113      -6.147  -1.267 -66.387  0.38 20.00           H
ATOM   3335  HB2 SER A 113       6.147   1.267 -66.387  0.38 20.00           H
ATOM   3336  HB3 SER A 113      -0.118  -6.555 -67.455  0.38 20.00           H
ATOM   3336  HB3 SER A 113       0.118   6.555 -67.455  0.38 20.00           H
ATOM   3336  HB3 SER A 113      -6.555   0.118 -67.455  0.38 20.00           H
ATOM   3336  HB3 SER A 113       6.555  -0.118 -67.455  0.38 20.00           H
ATOM   3337  HG  SER A 113       1.202  -8.423 -68.091  0.38 20.00           H
ATOM   3337  HG  SER A 113      -1.202   8.423 -68.091  0.38 20.00           H
ATOM   3337  HG  SER A 113      -8.423  -1.202 -68.091  0.38 20.00           H
ATOM   3337  HG  SER A 113       8.423   1.202 -68.091  0.38 20.00           H
ATOM    253  N   ASP A 114       3.326  -4.652 -67.350  1.00 36.87           N
ATOM    253  N   ASP A 114      -3.326   4.652 -67.350  1.00 36.87           N
ATOM    253  N   ASP A 114      -4.652  -3.326 -67.350  1.00 36.87           N
ATOM    253  N   ASP A 114       4.652   3.326 -67.350  1.00 36.87           N
ATOM    254  CA  ASP A 114       4.656  -4.152 -67.039  1.00 36.05           C
ATOM    254  CA  ASP A 114      -4.656   4.152 -67.039  1.00 36.05           C
ATOM    254  CA  ASP A 114      -4.152  -4.656 -67.039  1.00 36.05           C
ATOM    254  CA  ASP A 114       4.152   4.656 -67.039  1.00 36.05           C
ATOM    255  C   ASP A 114       5.383  -5.020 -66.014  1.00 34.33           C
ATOM    255  C   ASP A 114      -5.383   5.020 -66.014  1.00 34.33           C
ATOM    255  C   ASP A 114      -5.020  -5.383 -66.014  1.00 34.33           C
ATOM    255  C   ASP A 114       5.020   5.383 -66.014  1.00 34.33           C
ATOM    256  O   ASP A 114       5.655  -4.588 -64.899  1.00 34.26           O
ATOM    256  O   ASP A 114      -5.655   4.588 -64.899  1.00 34.26           O
ATOM    256  O   ASP A 114      -4.588  -5.655 -64.899  1.00 34.26           O
ATOM    256  O   ASP A 114       4.588   5.655 -64.899  1.00 34.26           O
ATOM    257  CB  ASP A 114       4.564  -2.705 -66.554  1.00 37.98           C
ATOM    257  CB  ASP A 114      -4.564   2.705 -66.554  1.00 37.98           C
ATOM    257  CB  ASP A 114      -2.705  -4.564 -66.554  1.00 37.98           C
ATOM    257  CB  ASP A 114       2.705   4.564 -66.554  1.00 37.98           C
ATOM    258  CG  ASP A 114       4.031  -1.768 -67.630  1.00 40.88           C
ATOM    258  CG  ASP A 114      -4.031   1.768 -67.630  1.00 40.88           C
ATOM    258  CG  ASP A 114      -1.768  -4.031 -67.630  1.00 40.88           C
ATOM    258  CG  ASP A 114       1.768   4.031 -67.630  1.00 40.88           C
ATOM    259  OD1 ASP A 114       4.257  -2.056 -68.825  1.00 42.38           O
ATOM    259  OD1 ASP A 114      -4.257   2.056 -68.825  1.00 42.38           O
ATOM    259  OD1 ASP A 114      -2.056  -4.257 -68.825  1.00 42.38           O
ATOM    259  OD1 ASP A 114       2.056   4.257 -68.825  1.00 42.38           O
ATOM    260  OD2 ASP A 114       3.386  -0.750 -67.290  1.00 42.11           O
ATOM    260  OD2 ASP A 114      -3.386   0.750 -67.290  1.00 42.11           O
ATOM    260  OD2 ASP A 114      -0.750  -3.386 -67.290  1.00 42.11           O
ATOM    260  OD2 ASP A 114       0.750   3.386 -67.290  1.00 42.11           O
ATOM   3338  H   ASP A 114       2.532  -4.189 -66.957  1.00 20.00           H
ATOM   3338  H   ASP A 114      -2.532   4.189 -66.957  1.00 20.00           H
ATOM   3338  H   ASP A 114      -4.189  -2.532 -66.957  1.00 20.00           H
ATOM   3338  H   ASP A 114       4.189   2.532 -66.957  1.00 20.00           H
ATOM   3339  HA  ASP A 114       5.255  -4.155 -67.962  1.00 20.00           H
ATOM   3339  HA  ASP A 114      -5.255   4.155 -67.962  1.00 20.00           H
ATOM   3339  HA  ASP A 114      -4.155  -5.255 -67.962  1.00 20.00           H
ATOM   3339  HA  ASP A 114       4.155   5.255 -67.962  1.00 20.00           H
ATOM   3340  HB2 ASP A 114       3.891  -2.665 -65.685  1.00 20.00           H
ATOM   3340  HB2 ASP A 114      -3.891   2.665 -65.685  1.00 20.00           H
ATOM   3340  HB2 ASP A 114      -2.665  -3.891 -65.685  1.00 20.00           H
ATOM   3340  HB2 ASP A 114       2.665   3.891 -65.685  1.00 20.00           H
ATOM   3341  HB3 ASP A 114       5.568  -2.367 -66.256  1.00 20.00           H
ATOM   3341  HB3 ASP A 114      -5.568   2.367 -66.256  1.00 20.00           H
ATOM   3341  HB3 ASP A 114      -2.367  -5.568 -66.256  1.00 20.00           H
ATOM   3341  HB3 ASP A 114       2.367   5.568 -66.256  1.00 20.00           H
ATOM    261  N   VAL A 115       5.700  -6.247 -66.421  1.00 33.42           N
ATOM    261  N   VAL A 115      -5.700   6.247 -66.421  1.00 33.42           N
ATOM    261  N   VAL A 115      -6.247  -5.700 -66.421  1.00 33.42           N
ATOM    261  N   VAL A 115       6.247   5.700 -66.421  1.00 33.42           N
ATOM    262  CA  VAL A 115       6.454  -7.190 -65.608  1.00 31.70           C
ATOM    262  CA  VAL A 115      -6.454   7.190 -65.608  1.00 31.70           C
ATOM    262  CA  VAL A 115      -7.190  -6.454 -65.608  1.00 31.70           C
ATOM    262  CA  VAL A 115       7.190   6.454 -65.608  1.00 31.70           C
ATOM    263  C   VAL A 115       7.956  -7.052 -65.878  1.00 31.03           C
ATOM    263  C   VAL A 115      -7.956   7.052 -65.878  1.00 31.03           C
ATOM    263  C   VAL A 115      -7.052  -7.956 -65.878  1.00 31.03           C
ATOM    263  C   VAL A 115       7.052   7.956 -65.878  1.00 31.03           C
ATOM    264  O   VAL A 115       8.391  -7.033 -67.030  1.00 31.21           O
ATOM    264  O   VAL A 115      -8.391   7.033 -67.030  1.00 31.21           O
ATOM    264  O   VAL A 115      -7.033  -8.391 -67.030  1.00 31.21           O
ATOM    264  O   VAL A 115       7.033   8.391 -67.030  1.00 31.21           O
ATOM    265  CB  VAL A 115       5.995  -8.644 -65.887  1.00 31.78           C
ATOM    265  CB  VAL A 115      -5.995   8.644 -65.887  1.00 31.78           C
ATOM    265  CB  VAL A 115      -8.644  -5.995 -65.887  1.00 31.78           C
ATOM    265  CB  VAL A 115       8.644   5.995 -65.887  1.00 31.78           C
ATOM    266  CG1 VAL A 115       6.979  -9.657 -65.322  1.00 31.72           C
ATOM    266  CG1 VAL A 115      -6.979   9.657 -65.322  1.00 31.72           C
ATOM    266  CG1 VAL A 115      -9.657  -6.979 -65.322  1.00 31.72           C
ATOM    266  CG1 VAL A 115       9.657   6.979 -65.322  1.00 31.72           C
ATOM    267  CG2 VAL A 115       4.603  -8.875 -65.326  1.00 31.79           C
ATOM    267  CG2 VAL A 115      -4.603   8.875 -65.326  1.00 31.79           C
ATOM    267  CG2 VAL A 115      -8.875  -4.603 -65.326  1.00 31.79           C
ATOM    267  CG2 VAL A 115       8.875   4.603 -65.326  1.00 31.79           C
ATOM   3342  H   VAL A 115       5.405  -6.536 -67.332  1.00 20.00           H
ATOM   3342  H   VAL A 115      -5.405   6.536 -67.332  1.00 20.00           H
ATOM   3342  H   VAL A 115      -6.536  -5.405 -67.332  1.00 20.00           H
ATOM   3342  H   VAL A 115       6.536   5.405 -67.332  1.00 20.00           H
ATOM   3343  HA  VAL A 115       6.275  -6.975 -64.544  1.00 20.00           H
ATOM   3343  HA  VAL A 115      -6.275   6.975 -64.544  1.00 20.00           H
ATOM   3343  HA  VAL A 115      -6.975  -6.275 -64.544  1.00 20.00           H
ATOM   3343  HA  VAL A 115       6.975   6.275 -64.544  1.00 20.00           H
ATOM   3344  HB  VAL A 115       5.952  -8.780 -66.978  1.00 20.00           H
ATOM   3344  HB  VAL A 115      -5.952   8.780 -66.978  1.00 20.00           H
ATOM   3344  HB  VAL A 115      -8.780  -5.952 -66.978  1.00 20.00           H
ATOM   3344  HB  VAL A 115       8.780   5.952 -66.978  1.00 20.00           H
ATOM   3345 HG11 VAL A 115       6.623 -10.675 -65.538  1.00 20.00           H
ATOM   3345 HG11 VAL A 115      -6.623  10.675 -65.538  1.00 20.00           H
ATOM   3345 HG11 VAL A 115     -10.675  -6.623 -65.538  1.00 20.00           H
ATOM   3345 HG11 VAL A 115      10.675   6.623 -65.538  1.00 20.00           H
ATOM   3346 HG12 VAL A 115       7.965  -9.508 -65.786  1.00 20.00           H
ATOM   3346 HG12 VAL A 115      -7.965   9.508 -65.786  1.00 20.00           H
ATOM   3346 HG12 VAL A 115      -9.508  -7.965 -65.786  1.00 20.00           H
ATOM   3346 HG12 VAL A 115       9.508   7.965 -65.786  1.00 20.00           H
ATOM   3347 HG13 VAL A 115       7.061  -9.520 -64.234  1.00 20.00           H
ATOM   3347 HG13 VAL A 115      -7.061   9.520 -64.234  1.00 20.00           H
ATOM   3347 HG13 VAL A 115      -9.520  -7.061 -64.234  1.00 20.00           H
ATOM   3347 HG13 VAL A 115       9.520   7.061 -64.234  1.00 20.00           H
ATOM   3348 HG21 VAL A 115       4.291  -9.910 -65.531  1.00 20.00           H
ATOM   3348 HG21 VAL A 115      -4.291   9.910 -65.531  1.00 20.00           H
ATOM   3348 HG21 VAL A 115      -9.910  -4.291 -65.531  1.00 20.00           H
ATOM   3348 HG21 VAL A 115       9.910   4.291 -65.531  1.00 20.00           H
ATOM   3349 HG22 VAL A 115       4.613  -8.704 -64.239  1.00 20.00           H
ATOM   3349 HG22 VAL A 115      -4.613   8.704 -64.239  1.00 20.00           H
ATOM   3349 HG22 VAL A 115      -8.704  -4.613 -64.239  1.00 20.00           H
ATOM   3349 HG22 VAL A 115       8.704   4.613 -64.239  1.00 20.00           H
ATOM   3350 HG23 VAL A 115       3.896  -8.178 -65.801  1.00 20.00           H
ATOM   3350 HG23 VAL A 115      -3.896   8.178 -65.801  1.00 20.00           H
ATOM   3350 HG23 VAL A 115      -8.178  -3.896 -65.801  1.00 20.00           H
ATOM   3350 HG23 VAL A 115       8.178   3.896 -65.801  1.00 20.00           H
ATOM    268  N   LEU A 116       8.738  -6.940 -64.810  1.00 29.13           N
ATOM    268  N   LEU A 116      -8.738   6.940 -64.810  1.00 29.13           N
ATOM    268  N   LEU A 116      -6.940  -8.738 -64.810  1.00 29.13           N
ATOM    268  N   LEU A 116       6.940   8.738 -64.810  1.00 29.13           N
ATOM    269  CA  LEU A 116      10.186  -6.830 -64.910  1.00 30.02           C
ATOM    269  CA  LEU A 116     -10.186   6.830 -64.910  1.00 30.02           C
ATOM    269  CA  LEU A 116      -6.830 -10.186 -64.910  1.00 30.02           C
ATOM    269  CA  LEU A 116       6.830  10.186 -64.910  1.00 30.02           C
ATOM    270  C   LEU A 116      10.844  -8.141 -65.361  1.00 32.56           C
ATOM    270  C   LEU A 116     -10.844   8.141 -65.361  1.00 32.56           C
ATOM    270  C   LEU A 116      -8.141 -10.844 -65.361  1.00 32.56           C
ATOM    270  C   LEU A 116       8.141  10.844 -65.361  1.00 32.56           C
ATOM    271  O   LEU A 116      10.509  -9.220 -64.867  1.00 34.42           O
ATOM    271  O   LEU A 116     -10.509   9.220 -64.867  1.00 34.42           O
ATOM    271  O   LEU A 116      -9.220 -10.509 -64.867  1.00 34.42           O
ATOM    271  O   LEU A 116       9.220  10.509 -64.867  1.00 34.42           O
ATOM    272  CB  LEU A 116      10.767  -6.394 -63.562  1.00 29.54           C
ATOM    272  CB  LEU A 116     -10.767   6.394 -63.562  1.00 29.54           C
ATOM    272  CB  LEU A 116      -6.394 -10.767 -63.562  1.00 29.54           C
ATOM    272  CB  LEU A 116       6.394  10.767 -63.562  1.00 29.54           C
ATOM    273  CG  LEU A 116      10.504  -4.939 -63.153  1.00 29.91           C
ATOM    273  CG  LEU A 116     -10.504   4.939 -63.153  1.00 29.91           C
ATOM    273  CG  LEU A 116      -4.939 -10.504 -63.153  1.00 29.91           C
ATOM    273  CG  LEU A 116       4.939  10.504 -63.153  1.00 29.91           C
ATOM    274  CD1 LEU A 116      10.757  -4.715 -61.668  1.00 28.02           C
ATOM    274  CD1 LEU A 116     -10.757   4.715 -61.668  1.00 28.02           C
ATOM    274  CD1 LEU A 116      -4.715 -10.757 -61.668  1.00 28.02           C
ATOM    274  CD1 LEU A 116       4.715  10.757 -61.668  1.00 28.02           C
ATOM    275  CD2 LEU A 116      11.358  -3.983 -63.990  1.00 29.46           C
ATOM    275  CD2 LEU A 116     -11.358   3.983 -63.990  1.00 29.46           C
ATOM    275  CD2 LEU A 116      -3.983 -11.358 -63.990  1.00 29.46           C
ATOM    275  CD2 LEU A 116       3.983  11.358 -63.990  1.00 29.46           C
ATOM   3351  H   LEU A 116       8.316  -6.931 -63.903  1.00 20.00           H
ATOM   3351  H   LEU A 116      -8.316   6.931 -63.903  1.00 20.00           H
ATOM   3351  H   LEU A 116      -6.931  -8.316 -63.903  1.00 20.00           H
ATOM   3351  H   LEU A 116       6.931   8.316 -63.903  1.00 20.00           H
ATOM   3352  HA  LEU A 116      10.434  -6.056 -65.651  1.00 20.00           H
ATOM   3352  HA  LEU A 116     -10.434   6.056 -65.651  1.00 20.00           H
ATOM   3352  HA  LEU A 116      -6.056 -10.434 -65.651  1.00 20.00           H
ATOM   3352  HA  LEU A 116       6.056  10.434 -65.651  1.00 20.00           H
ATOM   3353  HB2 LEU A 116      10.338  -7.044 -62.785  1.00 20.00           H
ATOM   3353  HB2 LEU A 116     -10.338   7.044 -62.785  1.00 20.00           H
ATOM   3353  HB2 LEU A 116      -7.044 -10.338 -62.785  1.00 20.00           H
ATOM   3353  HB2 LEU A 116       7.044  10.338 -62.785  1.00 20.00           H
ATOM   3354  HB3 LEU A 116      11.857  -6.540 -63.602  1.00 20.00           H
ATOM   3354  HB3 LEU A 116     -11.857   6.540 -63.602  1.00 20.00           H
ATOM   3354  HB3 LEU A 116      -6.540 -11.857 -63.602  1.00 20.00           H
ATOM   3354  HB3 LEU A 116       6.540  11.857 -63.602  1.00 20.00           H
ATOM   3355  HG  LEU A 116       9.446  -4.716 -63.356  1.00 20.00           H
ATOM   3355  HG  LEU A 116      -9.446   4.716 -63.356  1.00 20.00           H
ATOM   3355  HG  LEU A 116      -4.716  -9.446 -63.356  1.00 20.00           H
ATOM   3355  HG  LEU A 116       4.716   9.446 -63.356  1.00 20.00           H
ATOM   3356 HD11 LEU A 116      10.558  -3.663 -61.416  1.00 20.00           H
ATOM   3356 HD11 LEU A 116     -10.558   3.663 -61.416  1.00 20.00           H
ATOM   3356 HD11 LEU A 116      -3.663 -10.558 -61.416  1.00 20.00           H
ATOM   3356 HD11 LEU A 116       3.663  10.558 -61.416  1.00 20.00           H
ATOM   3357 HD12 LEU A 116      10.092  -5.365 -61.081  1.00 20.00           H
ATOM   3357 HD12 LEU A 116     -10.092   5.365 -61.081  1.00 20.00           H
ATOM   3357 HD12 LEU A 116      -5.365 -10.092 -61.081  1.00 20.00           H
ATOM   3357 HD12 LEU A 116       5.365  10.092 -61.081  1.00 20.00           H
ATOM   3358 HD13 LEU A 116      11.805  -4.956 -61.434  1.00 20.00           H
ATOM   3358 HD13 LEU A 116     -11.805   4.956 -61.434  1.00 20.00           H
ATOM   3358 HD13 LEU A 116      -4.956 -11.805 -61.434  1.00 20.00           H
ATOM   3358 HD13 LEU A 116       4.956  11.805 -61.434  1.00 20.00           H
ATOM   3359 HD21 LEU A 116      11.156  -2.946 -63.683  1.00 20.00           H
ATOM   3359 HD21 LEU A 116     -11.156   2.946 -63.683  1.00 20.00           H
ATOM   3359 HD21 LEU A 116      -2.946 -11.156 -63.683  1.00 20.00           H
ATOM   3359 HD21 LEU A 116       2.946  11.156 -63.683  1.00 20.00           H
ATOM   3360 HD22 LEU A 116      12.423  -4.211 -63.834  1.00 20.00           H
ATOM   3360 HD22 LEU A 116     -12.423   4.211 -63.834  1.00 20.00           H
ATOM   3360 HD22 LEU A 116      -4.211 -12.423 -63.834  1.00 20.00           H
ATOM   3360 HD22 LEU A 116       4.211  12.423 -63.834  1.00 20.00           H
ATOM   3361 HD23 LEU A 116      11.109  -4.105 -65.054  1.00 20.00           H
ATOM   3361 HD23 LEU A 116     -11.109   4.105 -65.054  1.00 20.00           H
ATOM   3361 HD23 LEU A 116      -4.105 -11.109 -65.054  1.00 20.00           H
ATOM   3361 HD23 LEU A 116       4.105  11.109 -65.054  1.00 20.00           H
ATOM    276  N   VAL A 117      11.768  -8.039 -66.313  1.00 31.95           N
ATOM    276  N   VAL A 117     -11.768   8.039 -66.313  1.00 31.95           N
ATOM    276  N   VAL A 117      -8.039 -11.768 -66.313  1.00 31.95           N
ATOM    276  N   VAL A 117       8.039  11.768 -66.313  1.00 31.95           N
ATOM    277  CA  VAL A 117      12.635  -9.156 -66.670  1.00 32.93           C
ATOM    277  CA  VAL A 117     -12.635   9.156 -66.670  1.00 32.93           C
ATOM    277  CA  VAL A 117      -9.156 -12.635 -66.670  1.00 32.93           C
ATOM    277  CA  VAL A 117       9.156  12.635 -66.670  1.00 32.93           C
ATOM    278  C   VAL A 117      13.487  -9.527 -65.468  1.00 33.36           C
ATOM    278  C   VAL A 117     -13.487   9.527 -65.468  1.00 33.36           C
ATOM    278  C   VAL A 117      -9.527 -13.487 -65.468  1.00 33.36           C
ATOM    278  C   VAL A 117       9.527  13.487 -65.468  1.00 33.36           C
ATOM    279  O   VAL A 117      14.055  -8.650 -64.822  1.00 33.82           O
ATOM    279  O   VAL A 117     -14.055   8.650 -64.822  1.00 33.82           O
ATOM    279  O   VAL A 117      -8.650 -14.055 -64.822  1.00 33.82           O
ATOM    279  O   VAL A 117       8.650  14.055 -64.822  1.00 33.82           O
ATOM    280  CB  VAL A 117      13.555  -8.805 -67.856  1.00 34.66           C
ATOM    280  CB  VAL A 117     -13.555   8.805 -67.856  1.00 34.66           C
ATOM    280  CB  VAL A 117      -8.805 -13.555 -67.856  1.00 34.66           C
ATOM    280  CB  VAL A 117       8.805  13.555 -67.856  1.00 34.66           C
ATOM    281  CG1 VAL A 117      14.561  -9.914 -68.109  1.00 35.02           C
ATOM    281  CG1 VAL A 117     -14.561   9.914 -68.109  1.00 35.02           C
ATOM    281  CG1 VAL A 117      -9.914 -14.561 -68.109  1.00 35.02           C
ATOM    281  CG1 VAL A 117       9.914  14.561 -68.109  1.00 35.02           C
ATOM    282  CG2 VAL A 117      12.739  -8.523 -69.095  1.00 34.68           C
ATOM    282  CG2 VAL A 117     -12.739   8.523 -69.095  1.00 34.68           C
ATOM    282  CG2 VAL A 117      -8.523 -12.739 -69.095  1.00 34.68           C
ATOM    282  CG2 VAL A 117       8.523  12.739 -69.095  1.00 34.68           C
ATOM   3362  H   VAL A 117      11.871  -7.171 -66.798  1.00 20.00           H
ATOM   3362  H   VAL A 117     -11.871   7.171 -66.798  1.00 20.00           H
ATOM   3362  H   VAL A 117      -7.171 -11.871 -66.798  1.00 20.00           H
ATOM   3362  H   VAL A 117       7.171  11.871 -66.798  1.00 20.00           H
ATOM   3363  HA  VAL A 117      12.021 -10.025 -66.950  1.00 20.00           H
ATOM   3363  HA  VAL A 117     -12.021  10.025 -66.950  1.00 20.00           H
ATOM   3363  HA  VAL A 117     -10.025 -12.021 -66.950  1.00 20.00           H
ATOM   3363  HA  VAL A 117      10.025  12.021 -66.950  1.00 20.00           H
ATOM   3364  HB  VAL A 117      14.110  -7.892 -67.594  1.00 20.00           H
ATOM   3364  HB  VAL A 117     -14.110   7.892 -67.594  1.00 20.00           H
ATOM   3364  HB  VAL A 117      -7.892 -14.110 -67.594  1.00 20.00           H
ATOM   3364  HB  VAL A 117       7.892  14.110 -67.594  1.00 20.00           H
ATOM   3365 HG11 VAL A 117      15.204  -9.640 -68.958  1.00 20.00           H
ATOM   3365 HG11 VAL A 117     -15.204   9.640 -68.958  1.00 20.00           H
ATOM   3365 HG11 VAL A 117      -9.640 -15.204 -68.958  1.00 20.00           H
ATOM   3365 HG11 VAL A 117       9.640  15.204 -68.958  1.00 20.00           H
ATOM   3366 HG12 VAL A 117      15.181 -10.058 -67.212  1.00 20.00           H
ATOM   3366 HG12 VAL A 117     -15.181  10.058 -67.212  1.00 20.00           H
ATOM   3366 HG12 VAL A 117     -10.058 -15.181 -67.212  1.00 20.00           H
ATOM   3366 HG12 VAL A 117      10.058  15.181 -67.212  1.00 20.00           H
ATOM   3367 HG13 VAL A 117      14.027 -10.848 -68.340  1.00 20.00           H
ATOM   3367 HG13 VAL A 117     -14.027  10.848 -68.340  1.00 20.00           H
ATOM   3367 HG13 VAL A 117     -10.848 -14.027 -68.340  1.00 20.00           H
ATOM   3367 HG13 VAL A 117      10.848  14.027 -68.340  1.00 20.00           H
ATOM   3368 HG21 VAL A 117      13.412  -8.275 -69.929  1.00 20.00           H
ATOM   3368 HG21 VAL A 117     -13.412   8.275 -69.929  1.00 20.00           H
ATOM   3368 HG21 VAL A 117      -8.275 -13.412 -69.929  1.00 20.00           H
ATOM   3368 HG21 VAL A 117       8.275  13.412 -69.929  1.00 20.00           H
ATOM   3369 HG22 VAL A 117      12.147  -9.413 -69.354  1.00 20.00           H
ATOM   3369 HG22 VAL A 117     -12.147   9.413 -69.354  1.00 20.00           H
ATOM   3369 HG22 VAL A 117      -9.413 -12.147 -69.354  1.00 20.00           H
ATOM   3369 HG22 VAL A 117       9.413  12.147 -69.354  1.00 20.00           H
ATOM   3370 HG23 VAL A 117      12.064  -7.676 -68.904  1.00 20.00           H
ATOM   3370 HG23 VAL A 117     -12.064   7.676 -68.904  1.00 20.00           H
ATOM   3370 HG23 VAL A 117      -7.676 -12.064 -68.904  1.00 20.00           H
ATOM   3370 HG23 VAL A 117       7.676  12.064 -68.904  1.00 20.00           H
ATOM    283  N   THR A 118      13.567 -10.816 -65.150  1.00 33.87           N
ATOM    283  N   THR A 118     -13.567  10.816 -65.150  1.00 33.87           N
ATOM    283  N   THR A 118     -10.816 -13.567 -65.150  1.00 33.87           N
ATOM    283  N   THR A 118      10.816  13.567 -65.150  1.00 33.87           N
ATOM    284  CA  THR A 118      14.372 -11.263 -64.013  1.00 34.23           C
ATOM    284  CA  THR A 118     -14.372  11.263 -64.013  1.00 34.23           C
ATOM    284  CA  THR A 118     -11.263 -14.372 -64.013  1.00 34.23           C
ATOM    284  CA  THR A 118      11.263  14.372 -64.013  1.00 34.23           C
ATOM    285  C   THR A 118      15.121 -12.557 -64.313  1.00 35.42           C
ATOM    285  C   THR A 118     -15.121  12.557 -64.313  1.00 35.42           C
ATOM    285  C   THR A 118     -12.557 -15.121 -64.313  1.00 35.42           C
ATOM    285  C   THR A 118      12.557  15.121 -64.313  1.00 35.42           C
ATOM    286  O   THR A 118      14.913 -13.183 -65.349  1.00 38.66           O
ATOM    286  O   THR A 118     -14.913  13.183 -65.349  1.00 38.66           O
ATOM    286  O   THR A 118     -13.183 -14.913 -65.349  1.00 38.66           O
ATOM    286  O   THR A 118      13.183  14.913 -65.349  1.00 38.66           O
ATOM    287  CB  THR A 118      13.506 -11.498 -62.728  1.00 37.19           C
ATOM    287  CB  THR A 118     -13.506  11.498 -62.728  1.00 37.19           C
ATOM    287  CB  THR A 118     -11.498 -13.506 -62.728  1.00 37.19           C
ATOM    287  CB  THR A 118      11.498  13.506 -62.728  1.00 37.19           C
ATOM    288  OG1 THR A 118      12.537 -12.524 -62.970  1.00 37.45           O
ATOM    288  OG1 THR A 118     -12.537  12.524 -62.970  1.00 37.45           O
ATOM    288  OG1 THR A 118     -12.524 -12.537 -62.970  1.00 37.45           O
ATOM    288  OG1 THR A 118      12.524  12.537 -62.970  1.00 37.45           O
ATOM    289  CG2 THR A 118      12.793 -10.231 -62.281  1.00 35.38           C
ATOM    289  CG2 THR A 118     -12.793  10.231 -62.281  1.00 35.38           C
ATOM    289  CG2 THR A 118     -10.231 -12.793 -62.281  1.00 35.38           C
ATOM    289  CG2 THR A 118      10.231  12.793 -62.281  1.00 35.38           C
ATOM   3371  H   THR A 118      13.069 -11.490 -65.696  1.00 20.00           H
ATOM   3371  H   THR A 118     -13.069  11.490 -65.696  1.00 20.00           H
ATOM   3371  H   THR A 118     -11.490 -13.069 -65.696  1.00 20.00           H
ATOM   3371  H   THR A 118      11.490  13.069 -65.696  1.00 20.00           H
ATOM   3372  HA  THR A 118      15.114 -10.487 -63.776  1.00 20.00           H
ATOM   3372  HA  THR A 118     -15.114  10.487 -63.776  1.00 20.00           H
ATOM   3372  HA  THR A 118     -10.487 -15.114 -63.776  1.00 20.00           H
ATOM   3372  HA  THR A 118      10.487  15.114 -63.776  1.00 20.00           H
ATOM   3373  HB  THR A 118      14.183 -11.816 -61.921  1.00 20.00           H
ATOM   3373  HB  THR A 118     -14.183  11.816 -61.921  1.00 20.00           H
ATOM   3373  HB  THR A 118     -11.816 -14.183 -61.921  1.00 20.00           H
ATOM   3373  HB  THR A 118      11.816  14.183 -61.921  1.00 20.00           H
ATOM   3374  HG1 THR A 118      12.981 -13.335 -63.188  1.00 20.00           H
ATOM   3374  HG1 THR A 118     -12.981  13.335 -63.188  1.00 20.00           H
ATOM   3374  HG1 THR A 118     -13.335 -12.981 -63.188  1.00 20.00           H
ATOM   3374  HG1 THR A 118      13.335  12.981 -63.188  1.00 20.00           H
ATOM   3375 HG21 THR A 118      12.199 -10.442 -61.379  1.00 20.00           H
ATOM   3375 HG21 THR A 118     -12.199  10.442 -61.379  1.00 20.00           H
ATOM   3375 HG21 THR A 118     -10.442 -12.199 -61.379  1.00 20.00           H
ATOM   3375 HG21 THR A 118      10.442  12.199 -61.379  1.00 20.00           H
ATOM   3376 HG22 THR A 118      13.536  -9.452 -62.056  1.00 20.00           H
ATOM   3376 HG22 THR A 118     -13.536   9.452 -62.056  1.00 20.00           H
ATOM   3376 HG22 THR A 118      -9.452 -13.536 -62.056  1.00 20.00           H
ATOM   3376 HG22 THR A 118       9.452  13.536 -62.056  1.00 20.00           H
ATOM   3377 HG23 THR A 118      12.128  -9.882 -63.084  1.00 20.00           H
ATOM   3377 HG23 THR A 118     -12.128   9.882 -63.084  1.00 20.00           H
ATOM   3377 HG23 THR A 118      -9.882 -12.128 -63.084  1.00 20.00           H
ATOM   3377 HG23 THR A 118       9.882  12.128 -63.084  1.00 20.00           H
ATOM    290  N   ARG A 119      16.006 -12.933 -63.397  1.00 33.56           N
ATOM    290  N   ARG A 119     -16.006  12.933 -63.397  1.00 33.56           N
ATOM    290  N   ARG A 119     -12.933 -16.006 -63.397  1.00 33.56           N
ATOM    290  N   ARG A 119      12.933  16.006 -63.397  1.00 33.56           N
ATOM    291  CA  ARG A 119      16.513 -14.300 -63.298  1.00 32.92           C
ATOM    291  CA  ARG A 119     -16.513  14.300 -63.298  1.00 32.92           C
ATOM    291  CA  ARG A 119     -14.300 -16.513 -63.298  1.00 32.92           C
ATOM    291  CA  ARG A 119      14.300  16.513 -63.298  1.00 32.92           C
ATOM    292  C   ARG A 119      17.054 -14.508 -61.884  1.00 32.16           C
ATOM    292  C   ARG A 119     -17.054  14.508 -61.884  1.00 32.16           C
ATOM    292  C   ARG A 119     -14.508 -17.054 -61.884  1.00 32.16           C
ATOM    292  C   ARG A 119      14.508  17.054 -61.884  1.00 32.16           C
ATOM    293  O   ARG A 119      17.055 -13.575 -61.077  1.00 30.80           O
ATOM    293  O   ARG A 119     -17.055  13.575 -61.077  1.00 30.80           O
ATOM    293  O   ARG A 119     -13.575 -17.055 -61.077  1.00 30.80           O
ATOM    293  O   ARG A 119      13.575  17.055 -61.077  1.00 30.80           O
ATOM    294  CB  ARG A 119      17.585 -14.599 -64.351  1.00 30.47           C
ATOM    294  CB  ARG A 119     -17.585  14.599 -64.351  1.00 30.47           C
ATOM    294  CB  ARG A 119     -14.599 -17.585 -64.351  1.00 30.47           C
ATOM    294  CB  ARG A 119      14.599  17.585 -64.351  1.00 30.47           C
ATOM    295  CG  ARG A 119      17.060 -15.404 -65.551  1.00 30.84           C
ATOM    295  CG  ARG A 119     -17.060  15.404 -65.551  1.00 30.84           C
ATOM    295  CG  ARG A 119     -15.404 -17.060 -65.551  1.00 30.84           C
ATOM    295  CG  ARG A 119      15.404  17.060 -65.551  1.00 30.84           C
ATOM    296  CD  ARG A 119      18.087 -16.427 -66.050  1.00 32.30           C
ATOM    296  CD  ARG A 119     -18.087  16.427 -66.050  1.00 32.30           C
ATOM    296  CD  ARG A 119     -16.427 -18.087 -66.050  1.00 32.30           C
ATOM    296  CD  ARG A 119      16.427  18.087 -66.050  1.00 32.30           C
ATOM    297  NE  ARG A 119      18.365 -17.460 -65.052  1.00 32.79           N
ATOM    297  NE  ARG A 119     -18.365  17.460 -65.052  1.00 32.79           N
ATOM    297  NE  ARG A 119     -17.460 -18.365 -65.052  1.00 32.79           N
ATOM    297  NE  ARG A 119      17.460  18.365 -65.052  1.00 32.79           N
ATOM    298  CZ  ARG A 119      19.483 -18.179 -65.009  1.00 34.32           C
ATOM    298  CZ  ARG A 119     -19.483  18.179 -65.009  1.00 34.32           C
ATOM    298  CZ  ARG A 119     -18.179 -19.483 -65.009  1.00 34.32           C
ATOM    298  CZ  ARG A 119      18.179  19.483 -65.009  1.00 34.32           C
ATOM    299  NH1 ARG A 119      20.443 -17.974 -65.906  1.00 33.16           N
ATOM    299  NH1 ARG A 119     -20.443  17.974 -65.906  1.00 33.16           N
ATOM    299  NH1 ARG A 119     -17.974 -20.443 -65.906  1.00 33.16           N
ATOM    299  NH1 ARG A 119      17.974  20.443 -65.906  1.00 33.16           N
ATOM    300  NH2 ARG A 119      19.651 -19.095 -64.060  1.00 34.46           N
ATOM    300  NH2 ARG A 119     -19.651  19.095 -64.060  1.00 34.46           N
ATOM    300  NH2 ARG A 119     -19.095 -19.651 -64.060  1.00 34.46           N
ATOM    300  NH2 ARG A 119      19.095  19.651 -64.060  1.00 34.46           N
ATOM   3378  H   ARG A 119      16.340 -12.251 -62.747  1.00 20.00           H
ATOM   3378  H   ARG A 119     -16.340  12.251 -62.747  1.00 20.00           H
ATOM   3378  H   ARG A 119     -12.251 -16.340 -62.747  1.00 20.00           H
ATOM   3378  H   ARG A 119      12.251  16.340 -62.747  1.00 20.00           H
ATOM   3379  HA  ARG A 119      15.680 -15.002 -63.451  1.00 20.00           H
ATOM   3379  HA  ARG A 119     -15.680  15.002 -63.451  1.00 20.00           H
ATOM   3379  HA  ARG A 119     -15.002 -15.680 -63.451  1.00 20.00           H
ATOM   3379  HA  ARG A 119      15.002  15.680 -63.451  1.00 20.00           H
ATOM   3380  HB2 ARG A 119      17.985 -13.644 -64.721  1.00 20.00           H
ATOM   3380  HB2 ARG A 119     -17.985  13.644 -64.721  1.00 20.00           H
ATOM   3380  HB2 ARG A 119     -13.644 -17.985 -64.721  1.00 20.00           H
ATOM   3380  HB2 ARG A 119      13.644  17.985 -64.721  1.00 20.00           H
ATOM   3381  HB3 ARG A 119      18.392 -15.174 -63.873  1.00 20.00           H
ATOM   3381  HB3 ARG A 119     -18.392  15.174 -63.873  1.00 20.00           H
ATOM   3381  HB3 ARG A 119     -15.174 -18.392 -63.873  1.00 20.00           H
ATOM   3381  HB3 ARG A 119      15.174  18.392 -63.873  1.00 20.00           H
ATOM   3382  HG2 ARG A 119      16.146 -15.937 -65.249  1.00 20.00           H
ATOM   3382  HG2 ARG A 119     -16.146  15.937 -65.249  1.00 20.00           H
ATOM   3382  HG2 ARG A 119     -15.937 -16.146 -65.249  1.00 20.00           H
ATOM   3382  HG2 ARG A 119      15.937  16.146 -65.249  1.00 20.00           H
ATOM   3383  HG3 ARG A 119      16.825 -14.708 -66.370  1.00 20.00           H
ATOM   3383  HG3 ARG A 119     -16.825  14.708 -66.370  1.00 20.00           H
ATOM   3383  HG3 ARG A 119     -14.708 -16.825 -66.370  1.00 20.00           H
ATOM   3383  HG3 ARG A 119      14.708  16.825 -66.370  1.00 20.00           H
ATOM   3384  HD2 ARG A 119      17.696 -16.908 -66.959  1.00 20.00           H
ATOM   3384  HD2 ARG A 119     -17.696  16.908 -66.959  1.00 20.00           H
ATOM   3384  HD2 ARG A 119     -16.908 -17.696 -66.959  1.00 20.00           H
ATOM   3384  HD2 ARG A 119      16.908  17.696 -66.959  1.00 20.00           H
ATOM   3385  HD3 ARG A 119      19.024 -15.902 -66.287  1.00 20.00           H
ATOM   3385  HD3 ARG A 119     -19.024  15.902 -66.287  1.00 20.00           H
ATOM   3385  HD3 ARG A 119     -15.902 -19.024 -66.287  1.00 20.00           H
ATOM   3385  HD3 ARG A 119      15.902  19.024 -66.287  1.00 20.00           H
ATOM   3386  HE  ARG A 119      17.669 -17.637 -64.356  1.00 20.00           H
ATOM   3386  HE  ARG A 119     -17.669  17.637 -64.356  1.00 20.00           H
ATOM   3386  HE  ARG A 119     -17.637 -17.669 -64.356  1.00 20.00           H
ATOM   3386  HE  ARG A 119      17.637  17.669 -64.356  1.00 20.00           H
ATOM   3387 HH11 ARG A 119      21.288 -18.508 -65.865  1.00 20.00           H
ATOM   3387 HH11 ARG A 119     -21.288  18.508 -65.865  1.00 20.00           H
ATOM   3387 HH11 ARG A 119     -18.508 -21.288 -65.865  1.00 20.00           H
ATOM   3387 HH11 ARG A 119      18.508  21.288 -65.865  1.00 20.00           H
ATOM   3388 HH12 ARG A 119      20.320 -17.286 -66.621  1.00 20.00           H
ATOM   3388 HH12 ARG A 119     -20.320  17.286 -66.621  1.00 20.00           H
ATOM   3388 HH12 ARG A 119     -17.286 -20.320 -66.621  1.00 20.00           H
ATOM   3388 HH12 ARG A 119      17.286  20.320 -66.621  1.00 20.00           H
ATOM   3389 HH21 ARG A 119      20.497 -19.627 -64.023  1.00 20.00           H
ATOM   3389 HH21 ARG A 119     -20.497  19.627 -64.023  1.00 20.00           H
ATOM   3389 HH21 ARG A 119     -19.627 -20.497 -64.023  1.00 20.00           H
ATOM   3389 HH21 ARG A 119      19.627  20.497 -64.023  1.00 20.00           H
ATOM   3390 HH22 ARG A 119      18.931 -19.252 -63.384  1.00 20.00           H
ATOM   3390 HH22 ARG A 119     -18.931  19.252 -63.384  1.00 20.00           H
ATOM   3390 HH22 ARG A 119     -19.252 -18.931 -63.384  1.00 20.00           H
ATOM   3390 HH22 ARG A 119      19.252  18.931 -63.384  1.00 20.00           H
ATOM    301  N   GLU A 120      17.501 -15.729 -61.596  1.00 32.25           N
ATOM    301  N   GLU A 120     -17.501  15.729 -61.596  1.00 32.25           N
ATOM    301  N   GLU A 120     -15.729 -17.501 -61.596  1.00 32.25           N
ATOM    301  N   GLU A 120      15.729  17.501 -61.596  1.00 32.25           N
ATOM    302  CA  GLU A 120      17.980 -16.108 -60.266  1.00 32.89           C
ATOM    302  CA  GLU A 120     -17.980  16.108 -60.266  1.00 32.89           C
ATOM    302  CA  GLU A 120     -16.108 -17.980 -60.266  1.00 32.89           C
ATOM    302  CA  GLU A 120      16.108  17.980 -60.266  1.00 32.89           C
ATOM    303  C   GLU A 120      16.964 -15.776 -59.165  1.00 31.92           C
ATOM    303  C   GLU A 120     -16.964  15.776 -59.165  1.00 31.92           C
ATOM    303  C   GLU A 120     -15.776 -16.964 -59.165  1.00 31.92           C
ATOM    303  C   GLU A 120      15.776  16.964 -59.165  1.00 31.92           C
ATOM    304  O   GLU A 120      17.277 -15.043 -58.228  1.00 32.25           O
ATOM    304  O   GLU A 120     -17.277  15.043 -58.228  1.00 32.25           O
ATOM    304  O   GLU A 120     -15.043 -17.277 -58.228  1.00 32.25           O
ATOM    304  O   GLU A 120      15.043  17.277 -58.228  1.00 32.25           O
ATOM    305  CB  GLU A 120      19.321 -15.424 -59.954  1.00 34.61           C
ATOM    305  CB  GLU A 120     -19.321  15.424 -59.954  1.00 34.61           C
ATOM    305  CB  GLU A 120     -15.424 -19.321 -59.954  1.00 34.61           C
ATOM    305  CB  GLU A 120      15.424  19.321 -59.954  1.00 34.61           C
ATOM    306  CG  GLU A 120      20.490 -15.840 -60.843  1.00 38.64           C
ATOM    306  CG  GLU A 120     -20.490  15.840 -60.843  1.00 38.64           C
ATOM    306  CG  GLU A 120     -15.840 -20.490 -60.843  1.00 38.64           C
ATOM    306  CG  GLU A 120      15.840  20.490 -60.843  1.00 38.64           C
ATOM    307  CD  GLU A 120      20.560 -15.052 -62.145  1.00 42.32           C
ATOM    307  CD  GLU A 120     -20.560  15.052 -62.145  1.00 42.32           C
ATOM    307  CD  GLU A 120     -15.052 -20.560 -62.145  1.00 42.32           C
ATOM    307  CD  GLU A 120      15.052  20.560 -62.145  1.00 42.32           C
ATOM    308  OE1 GLU A 120      20.052 -13.909 -62.182  1.00 44.21           O
ATOM    308  OE1 GLU A 120     -20.052  13.909 -62.182  1.00 44.21           O
ATOM    308  OE1 GLU A 120     -13.909 -20.052 -62.182  1.00 44.21           O
ATOM    308  OE1 GLU A 120      13.909  20.052 -62.182  1.00 44.21           O
ATOM    309  OE2 GLU A 120      21.114 -15.576 -63.135  1.00 43.00           O
ATOM    309  OE2 GLU A 120     -21.114  15.576 -63.135  1.00 43.00           O
ATOM    309  OE2 GLU A 120     -15.576 -21.114 -63.135  1.00 43.00           O
ATOM    309  OE2 GLU A 120      15.576  21.114 -63.135  1.00 43.00           O
ATOM   3391  H   GLU A 120      17.510 -16.418 -62.321  1.00 20.00           H
ATOM   3391  H   GLU A 120     -17.510  16.418 -62.321  1.00 20.00           H
ATOM   3391  H   GLU A 120     -16.418 -17.510 -62.321  1.00 20.00           H
ATOM   3391  H   GLU A 120      16.418  17.510 -62.321  1.00 20.00           H
ATOM   3392  HA  GLU A 120      18.148 -17.195 -60.250  1.00 20.00           H
ATOM   3392  HA  GLU A 120     -18.148  17.195 -60.250  1.00 20.00           H
ATOM   3392  HA  GLU A 120     -17.195 -18.148 -60.250  1.00 20.00           H
ATOM   3392  HA  GLU A 120      17.195  18.148 -60.250  1.00 20.00           H
ATOM   3393  HB2 GLU A 120      19.182 -14.338 -60.062  1.00 20.00           H
ATOM   3393  HB2 GLU A 120     -19.182  14.338 -60.062  1.00 20.00           H
ATOM   3393  HB2 GLU A 120     -14.338 -19.182 -60.062  1.00 20.00           H
ATOM   3393  HB2 GLU A 120      14.338  19.182 -60.062  1.00 20.00           H
ATOM   3394  HB3 GLU A 120      19.587 -15.657 -58.912  1.00 20.00           H
ATOM   3394  HB3 GLU A 120     -19.587  15.657 -58.912  1.00 20.00           H
ATOM   3394  HB3 GLU A 120     -15.657 -19.587 -58.912  1.00 20.00           H
ATOM   3394  HB3 GLU A 120      15.657  19.587 -58.912  1.00 20.00           H
ATOM   3395  HG2 GLU A 120      21.426 -15.682 -60.287  1.00 20.00           H
ATOM   3395  HG2 GLU A 120     -21.426  15.682 -60.287  1.00 20.00           H
ATOM   3395  HG2 GLU A 120     -15.682 -21.426 -60.287  1.00 20.00           H
ATOM   3395  HG2 GLU A 120      15.682  21.426 -60.287  1.00 20.00           H
ATOM   3396  HG3 GLU A 120      20.383 -16.908 -61.085  1.00 20.00           H
ATOM   3396  HG3 GLU A 120     -20.383  16.908 -61.085  1.00 20.00           H
ATOM   3396  HG3 GLU A 120     -16.908 -20.383 -61.085  1.00 20.00           H
ATOM   3396  HG3 GLU A 120      16.908  20.383 -61.085  1.00 20.00           H
ATOM    310  N   PRO A 121      15.748 -16.330 -59.262  1.00 31.91           N
ATOM    310  N   PRO A 121     -15.748  16.330 -59.262  1.00 31.91           N
ATOM    310  N   PRO A 121     -16.330 -15.748 -59.262  1.00 31.91           N
ATOM    310  N   PRO A 121      16.330  15.748 -59.262  1.00 31.91           N
ATOM    311  CA  PRO A 121      14.747 -16.036 -58.239  1.00 31.61           C
ATOM    311  CA  PRO A 121     -14.747  16.036 -58.239  1.00 31.61           C
ATOM    311  CA  PRO A 121     -16.036 -14.747 -58.239  1.00 31.61           C
ATOM    311  CA  PRO A 121      16.036  14.747 -58.239  1.00 31.61           C
ATOM    312  C   PRO A 121      14.912 -16.900 -56.996  1.00 31.37           C
ATOM    312  C   PRO A 121     -14.912  16.900 -56.996  1.00 31.37           C
ATOM    312  C   PRO A 121     -16.900 -14.912 -56.996  1.00 31.37           C
ATOM    312  C   PRO A 121      16.900  14.912 -56.996  1.00 31.37           C
ATOM    313  O   PRO A 121      15.596 -17.922 -57.044  1.00 31.07           O
ATOM    313  O   PRO A 121     -15.596  17.922 -57.044  1.00 31.07           O
ATOM    313  O   PRO A 121     -17.922 -15.596 -57.044  1.00 31.07           O
ATOM    313  O   PRO A 121      17.922  15.596 -57.044  1.00 31.07           O
ATOM    314  CB  PRO A 121      13.439 -16.377 -58.942  1.00 32.81           C
ATOM    314  CB  PRO A 121     -13.439  16.377 -58.942  1.00 32.81           C
ATOM    314  CB  PRO A 121     -16.377 -13.439 -58.942  1.00 32.81           C
ATOM    314  CB  PRO A 121      16.377  13.439 -58.942  1.00 32.81           C
ATOM    315  CG  PRO A 121      13.811 -17.577 -59.775  1.00 33.52           C
ATOM    315  CG  PRO A 121     -13.811  17.577 -59.775  1.00 33.52           C
ATOM    315  CG  PRO A 121     -17.577 -13.811 -59.775  1.00 33.52           C
ATOM    315  CG  PRO A 121      17.577  13.811 -59.775  1.00 33.52           C
ATOM    316  CD  PRO A 121      15.242 -17.313 -60.239  1.00 33.88           C
ATOM    316  CD  PRO A 121     -15.242  17.313 -60.239  1.00 33.88           C
ATOM    316  CD  PRO A 121     -17.313 -15.242 -60.239  1.00 33.88           C
ATOM    316  CD  PRO A 121      17.313  15.242 -60.239  1.00 33.88           C
ATOM   3397  HA  PRO A 121      14.763 -14.971 -57.965  1.00 20.00           H
ATOM   3397  HA  PRO A 121     -14.763  14.971 -57.965  1.00 20.00           H
ATOM   3397  HA  PRO A 121     -14.971 -14.763 -57.965  1.00 20.00           H
ATOM   3397  HA  PRO A 121      14.971  14.763 -57.965  1.00 20.00           H
ATOM   3398  HB2 PRO A 121      12.652 -16.628 -58.215  1.00 20.00           H
ATOM   3398  HB2 PRO A 121     -12.652  16.628 -58.215  1.00 20.00           H
ATOM   3398  HB2 PRO A 121     -16.628 -12.652 -58.215  1.00 20.00           H
ATOM   3398  HB2 PRO A 121      16.628  12.652 -58.215  1.00 20.00           H
ATOM   3399  HB3 PRO A 121      13.101 -15.544 -59.576  1.00 20.00           H
ATOM   3399  HB3 PRO A 121     -13.101  15.544 -59.576  1.00 20.00           H
ATOM   3399  HB3 PRO A 121     -15.544 -13.101 -59.576  1.00 20.00           H
ATOM   3399  HB3 PRO A 121      15.544  13.101 -59.576  1.00 20.00           H
ATOM   3400  HG2 PRO A 121      13.764 -18.495 -59.171  1.00 20.00           H
ATOM   3400  HG2 PRO A 121     -13.764  18.495 -59.171  1.00 20.00           H
ATOM   3400  HG2 PRO A 121     -18.495 -13.764 -59.171  1.00 20.00           H
ATOM   3400  HG2 PRO A 121      18.495  13.764 -59.171  1.00 20.00           H
ATOM   3401  HG3 PRO A 121      13.136 -17.671 -60.639  1.00 20.00           H
ATOM   3401  HG3 PRO A 121     -13.136  17.671 -60.639  1.00 20.00           H
ATOM   3401  HG3 PRO A 121     -17.671 -13.136 -60.639  1.00 20.00           H
ATOM   3401  HG3 PRO A 121      17.671  13.136 -60.639  1.00 20.00           H
ATOM   3402  HD2 PRO A 121      15.840 -18.236 -60.213  1.00 20.00           H
ATOM   3402  HD2 PRO A 121     -15.840  18.236 -60.213  1.00 20.00           H
ATOM   3402  HD2 PRO A 121     -18.236 -15.840 -60.213  1.00 20.00           H
ATOM   3402  HD2 PRO A 121      18.236  15.840 -60.213  1.00 20.00           H
ATOM   3403  HD3 PRO A 121      15.254 -16.897 -61.257  1.00 20.00           H
ATOM   3403  HD3 PRO A 121     -15.254  16.897 -61.257  1.00 20.00           H
ATOM   3403  HD3 PRO A 121     -16.897 -15.254 -61.257  1.00 20.00           H
ATOM   3403  HD3 PRO A 121      16.897  15.254 -61.257  1.00 20.00           H
ATOM    317  N   TYR A 122      14.295 -16.488 -55.894  1.00 32.05           N
ATOM    317  N   TYR A 122     -14.295  16.488 -55.894  1.00 32.05           N
ATOM    317  N   TYR A 122     -16.488 -14.295 -55.894  1.00 32.05           N
ATOM    317  N   TYR A 122      16.488  14.295 -55.894  1.00 32.05           N
ATOM    318  CA  TYR A 122      14.150 -17.364 -54.732  1.00 32.59           C
ATOM    318  CA  TYR A 122     -14.150  17.364 -54.732  1.00 32.59           C
ATOM    318  CA  TYR A 122     -17.364 -14.150 -54.732  1.00 32.59           C
ATOM    318  CA  TYR A 122      17.364  14.150 -54.732  1.00 32.59           C
ATOM    319  C   TYR A 122      13.031 -16.876 -53.828  1.00 33.21           C
ATOM    319  C   TYR A 122     -13.031  16.876 -53.828  1.00 33.21           C
ATOM    319  C   TYR A 122     -16.876 -13.031 -53.828  1.00 33.21           C
ATOM    319  C   TYR A 122      16.876  13.031 -53.828  1.00 33.21           C
ATOM    320  O   TYR A 122      12.349 -15.899 -54.135  1.00 33.90           O
ATOM    320  O   TYR A 122     -12.349  15.899 -54.135  1.00 33.90           O
ATOM    320  O   TYR A 122     -15.899 -12.349 -54.135  1.00 33.90           O
ATOM    320  O   TYR A 122      15.899  12.349 -54.135  1.00 33.90           O
ATOM    321  CB  TYR A 122      15.464 -17.494 -53.942  1.00 31.47           C
ATOM    321  CB  TYR A 122     -15.464  17.494 -53.942  1.00 31.47           C
ATOM    321  CB  TYR A 122     -17.494 -15.464 -53.942  1.00 31.47           C
ATOM    321  CB  TYR A 122      17.494  15.464 -53.942  1.00 31.47           C
ATOM    322  CG  TYR A 122      16.158 -16.211 -53.535  1.00 30.40           C
ATOM    322  CG  TYR A 122     -16.158  16.211 -53.535  1.00 30.40           C
ATOM    322  CG  TYR A 122     -16.211 -16.158 -53.535  1.00 30.40           C
ATOM    322  CG  TYR A 122      16.211  16.158 -53.535  1.00 30.40           C
ATOM    323  CD1 TYR A 122      16.940 -15.505 -54.437  1.00 30.65           C
ATOM    323  CD1 TYR A 122     -16.940  15.505 -54.437  1.00 30.65           C
ATOM    323  CD1 TYR A 122     -15.505 -16.940 -54.437  1.00 30.65           C
ATOM    323  CD1 TYR A 122      15.505  16.940 -54.437  1.00 30.65           C
ATOM    324  CD2 TYR A 122      16.076 -15.736 -52.230  1.00 30.55           C
ATOM    324  CD2 TYR A 122     -16.076  15.736 -52.230  1.00 30.55           C
ATOM    324  CD2 TYR A 122     -15.736 -16.076 -52.230  1.00 30.55           C
ATOM    324  CD2 TYR A 122      15.736  16.076 -52.230  1.00 30.55           C
ATOM    325  CE1 TYR A 122      17.598 -14.348 -54.064  1.00 30.47           C
ATOM    325  CE1 TYR A 122     -17.598  14.348 -54.064  1.00 30.47           C
ATOM    325  CE1 TYR A 122     -14.348 -17.598 -54.064  1.00 30.47           C
ATOM    325  CE1 TYR A 122      14.348  17.598 -54.064  1.00 30.47           C
ATOM    326  CE2 TYR A 122      16.730 -14.574 -51.844  1.00 29.88           C
ATOM    326  CE2 TYR A 122     -16.730  14.574 -51.844  1.00 29.88           C
ATOM    326  CE2 TYR A 122     -14.574 -16.730 -51.844  1.00 29.88           C
ATOM    326  CE2 TYR A 122      14.574  16.730 -51.844  1.00 29.88           C
ATOM    327  CZ  TYR A 122      17.493 -13.887 -52.766  1.00 29.93           C
ATOM    327  CZ  TYR A 122     -17.493  13.887 -52.766  1.00 29.93           C
ATOM    327  CZ  TYR A 122     -13.887 -17.493 -52.766  1.00 29.93           C
ATOM    327  CZ  TYR A 122      13.887  17.493 -52.766  1.00 29.93           C
ATOM    328  OH  TYR A 122      18.149 -12.733 -52.400  1.00 29.13           O
ATOM    328  OH  TYR A 122     -18.149  12.733 -52.400  1.00 29.13           O
ATOM    328  OH  TYR A 122     -12.733 -18.149 -52.400  1.00 29.13           O
ATOM    328  OH  TYR A 122      12.733  18.149 -52.400  1.00 29.13           O
ATOM   3404  H   TYR A 122      13.922 -15.561 -55.858  1.00 20.00           H
ATOM   3404  H   TYR A 122     -13.922  15.561 -55.858  1.00 20.00           H
ATOM   3404  H   TYR A 122     -15.561 -13.922 -55.858  1.00 20.00           H
ATOM   3404  H   TYR A 122      15.561  13.922 -55.858  1.00 20.00           H
ATOM   3405  HA  TYR A 122      13.878 -18.369 -55.087  1.00 20.00           H
ATOM   3405  HA  TYR A 122     -13.878  18.369 -55.087  1.00 20.00           H
ATOM   3405  HA  TYR A 122     -18.369 -13.878 -55.087  1.00 20.00           H
ATOM   3405  HA  TYR A 122      18.369  13.878 -55.087  1.00 20.00           H
ATOM   3406  HB2 TYR A 122      15.243 -18.056 -53.023  1.00 20.00           H
ATOM   3406  HB2 TYR A 122     -15.243  18.056 -53.023  1.00 20.00           H
ATOM   3406  HB2 TYR A 122     -18.056 -15.243 -53.023  1.00 20.00           H
ATOM   3406  HB2 TYR A 122      18.056  15.243 -53.023  1.00 20.00           H
ATOM   3407  HB3 TYR A 122      16.168 -18.068 -54.563  1.00 20.00           H
ATOM   3407  HB3 TYR A 122     -16.168  18.068 -54.563  1.00 20.00           H
ATOM   3407  HB3 TYR A 122     -18.068 -16.168 -54.563  1.00 20.00           H
ATOM   3407  HB3 TYR A 122      18.068  16.168 -54.563  1.00 20.00           H
ATOM   3408  HD1 TYR A 122      17.037 -15.866 -55.450  1.00 20.00           H
ATOM   3408  HD1 TYR A 122     -17.037  15.866 -55.450  1.00 20.00           H
ATOM   3408  HD1 TYR A 122     -15.866 -17.037 -55.450  1.00 20.00           H
ATOM   3408  HD1 TYR A 122      15.866  17.037 -55.450  1.00 20.00           H
ATOM   3409  HD2 TYR A 122      15.492 -16.282 -51.503  1.00 20.00           H
ATOM   3409  HD2 TYR A 122     -15.492  16.282 -51.503  1.00 20.00           H
ATOM   3409  HD2 TYR A 122     -16.282 -15.492 -51.503  1.00 20.00           H
ATOM   3409  HD2 TYR A 122      16.282  15.492 -51.503  1.00 20.00           H
ATOM   3410  HE1 TYR A 122      18.192 -13.806 -54.785  1.00 20.00           H
ATOM   3410  HE1 TYR A 122     -18.192  13.806 -54.785  1.00 20.00           H
ATOM   3410  HE1 TYR A 122     -13.806 -18.192 -54.785  1.00 20.00           H
ATOM   3410  HE1 TYR A 122      13.806  18.192 -54.785  1.00 20.00           H
ATOM   3411  HE2 TYR A 122      16.642 -14.211 -50.831  1.00 20.00           H
ATOM   3411  HE2 TYR A 122     -16.642  14.211 -50.831  1.00 20.00           H
ATOM   3411  HE2 TYR A 122     -14.211 -16.642 -50.831  1.00 20.00           H
ATOM   3411  HE2 TYR A 122      14.211  16.642 -50.831  1.00 20.00           H
ATOM   3412  HH  TYR A 122      17.980 -12.549 -51.483  1.00 20.00           H
ATOM   3412  HH  TYR A 122     -17.980  12.549 -51.483  1.00 20.00           H
ATOM   3412  HH  TYR A 122     -12.549 -17.980 -51.483  1.00 20.00           H
ATOM   3412  HH  TYR A 122      12.549  17.980 -51.483  1.00 20.00           H
ATOM    329  N   VAL A 123      12.834 -17.584 -52.723  1.00 32.76           N
ATOM    329  N   VAL A 123     -12.834  17.584 -52.723  1.00 32.76           N
ATOM    329  N   VAL A 123     -17.584 -12.834 -52.723  1.00 32.76           N
ATOM    329  N   VAL A 123      17.584  12.834 -52.723  1.00 32.76           N
ATOM    330  CA  VAL A 123      11.754 -17.283 -51.797  1.00 32.77           C
ATOM    330  CA  VAL A 123     -11.754  17.283 -51.797  1.00 32.77           C
ATOM    330  CA  VAL A 123     -17.283 -11.754 -51.797  1.00 32.77           C
ATOM    330  CA  VAL A 123      17.283  11.754 -51.797  1.00 32.77           C
ATOM    331  C   VAL A 123      12.342 -17.143 -50.396  1.00 33.78           C
ATOM    331  C   VAL A 123     -12.342  17.143 -50.396  1.00 33.78           C
ATOM    331  C   VAL A 123     -17.143 -12.342 -50.396  1.00 33.78           C
ATOM    331  C   VAL A 123      17.143  12.342 -50.396  1.00 33.78           C
ATOM    332  O   VAL A 123      13.230 -17.904 -50.019  1.00 34.50           O
ATOM    332  O   VAL A 123     -13.230  17.904 -50.019  1.00 34.50           O
ATOM    332  O   VAL A 123     -17.904 -13.230 -50.019  1.00 34.50           O
ATOM    332  O   VAL A 123      17.904  13.230 -50.019  1.00 34.50           O
ATOM    333  CB  VAL A 123      10.661 -18.391 -51.805  1.00 30.73           C
ATOM    333  CB  VAL A 123     -10.661  18.391 -51.805  1.00 30.73           C
ATOM    333  CB  VAL A 123     -18.391 -10.661 -51.805  1.00 30.73           C
ATOM    333  CB  VAL A 123      18.391  10.661 -51.805  1.00 30.73           C
ATOM    334  CG1 VAL A 123       9.415 -17.930 -51.066  1.00 30.18           C
ATOM    334  CG1 VAL A 123      -9.415  17.930 -51.066  1.00 30.18           C
ATOM    334  CG1 VAL A 123     -17.930  -9.415 -51.066  1.00 30.18           C
ATOM    334  CG1 VAL A 123      17.930   9.415 -51.066  1.00 30.18           C
ATOM    335  CG2 VAL A 123      10.315 -18.810 -53.233  1.00 29.45           C
ATOM    335  CG2 VAL A 123     -10.315  18.810 -53.233  1.00 29.45           C
ATOM    335  CG2 VAL A 123     -18.810 -10.315 -53.233  1.00 29.45           C
ATOM    335  CG2 VAL A 123      18.810  10.315 -53.233  1.00 29.45           C
ATOM   3413  H   VAL A 123      13.447 -18.348 -52.521  1.00 20.00           H
ATOM   3413  H   VAL A 123     -13.447  18.348 -52.521  1.00 20.00           H
ATOM   3413  H   VAL A 123     -18.348 -13.447 -52.521  1.00 20.00           H
ATOM   3413  H   VAL A 123      18.348  13.447 -52.521  1.00 20.00           H
ATOM   3414  HA  VAL A 123      11.282 -16.330 -52.077  1.00 20.00           H
ATOM   3414  HA  VAL A 123     -11.282  16.330 -52.077  1.00 20.00           H
ATOM   3414  HA  VAL A 123     -16.330 -11.282 -52.077  1.00 20.00           H
ATOM   3414  HA  VAL A 123      16.330  11.282 -52.077  1.00 20.00           H
ATOM   3415  HB  VAL A 123      11.068 -19.268 -51.280  1.00 20.00           H
ATOM   3415  HB  VAL A 123     -11.068  19.268 -51.280  1.00 20.00           H
ATOM   3415  HB  VAL A 123     -19.268 -11.068 -51.280  1.00 20.00           H
ATOM   3415  HB  VAL A 123      19.268  11.068 -51.280  1.00 20.00           H
ATOM   3416 HG11 VAL A 123       8.659 -18.729 -51.086  1.00 20.00           H
ATOM   3416 HG11 VAL A 123      -8.659  18.729 -51.086  1.00 20.00           H
ATOM   3416 HG11 VAL A 123     -18.729  -8.659 -51.086  1.00 20.00           H
ATOM   3416 HG11 VAL A 123      18.729   8.659 -51.086  1.00 20.00           H
ATOM   3417 HG12 VAL A 123       9.673 -17.696 -50.023  1.00 20.00           H
ATOM   3417 HG12 VAL A 123      -9.673  17.696 -50.023  1.00 20.00           H
ATOM   3417 HG12 VAL A 123     -17.696  -9.673 -50.023  1.00 20.00           H
ATOM   3417 HG12 VAL A 123      17.696   9.673 -50.023  1.00 20.00           H
ATOM   3418 HG13 VAL A 123       9.011 -17.031 -51.554  1.00 20.00           H
ATOM   3418 HG13 VAL A 123      -9.011  17.031 -51.554  1.00 20.00           H
ATOM   3418 HG13 VAL A 123     -17.031  -9.011 -51.554  1.00 20.00           H
ATOM   3418 HG13 VAL A 123      17.031   9.011 -51.554  1.00 20.00           H
ATOM   3419 HG21 VAL A 123       9.542 -19.592 -53.209  1.00 20.00           H
ATOM   3419 HG21 VAL A 123      -9.542  19.592 -53.209  1.00 20.00           H
ATOM   3419 HG21 VAL A 123     -19.592  -9.542 -53.209  1.00 20.00           H
ATOM   3419 HG21 VAL A 123      19.592   9.542 -53.209  1.00 20.00           H
ATOM   3420 HG22 VAL A 123       9.938 -17.939 -53.789  1.00 20.00           H
ATOM   3420 HG22 VAL A 123      -9.938  17.939 -53.789  1.00 20.00           H
ATOM   3420 HG22 VAL A 123     -17.939  -9.938 -53.789  1.00 20.00           H
ATOM   3420 HG22 VAL A 123      17.939   9.938 -53.789  1.00 20.00           H
ATOM   3421 HG23 VAL A 123      11.216 -19.200 -53.729  1.00 20.00           H
ATOM   3421 HG23 VAL A 123     -11.216  19.200 -53.729  1.00 20.00           H
ATOM   3421 HG23 VAL A 123     -19.200 -11.216 -53.729  1.00 20.00           H
ATOM   3421 HG23 VAL A 123      19.200  11.216 -53.729  1.00 20.00           H
ATOM    336  N   SER A 124      11.859 -16.168 -49.635  1.00 32.87           N
ATOM    336  N   SER A 124     -11.859  16.168 -49.635  1.00 32.87           N
ATOM    336  N   SER A 124     -16.168 -11.859 -49.635  1.00 32.87           N
ATOM    336  N   SER A 124      16.168  11.859 -49.635  1.00 32.87           N
ATOM    337  CA  SER A 124      12.303 -15.988 -48.259  1.00 33.53           C
ATOM    337  CA  SER A 124     -12.303  15.988 -48.259  1.00 33.53           C
ATOM    337  CA  SER A 124     -15.988 -12.303 -48.259  1.00 33.53           C
ATOM    337  CA  SER A 124      15.988  12.303 -48.259  1.00 33.53           C
ATOM    338  C   SER A 124      11.201 -15.393 -47.393  1.00 33.31           C
ATOM    338  C   SER A 124     -11.201  15.393 -47.393  1.00 33.31           C
ATOM    338  C   SER A 124     -15.393 -11.201 -47.393  1.00 33.31           C
ATOM    338  C   SER A 124      15.393  11.201 -47.393  1.00 33.31           C
ATOM    339  O   SER A 124      10.486 -14.490 -47.823  1.00 33.83           O
ATOM    339  O   SER A 124     -10.486  14.490 -47.823  1.00 33.83           O
ATOM    339  O   SER A 124     -14.490 -10.486 -47.823  1.00 33.83           O
ATOM    339  O   SER A 124      14.490  10.486 -47.823  1.00 33.83           O
ATOM    340  CB  SER A 124      13.544 -15.097 -48.195  1.00 33.28           C
ATOM    340  CB  SER A 124     -13.544  15.097 -48.195  1.00 33.28           C
ATOM    340  CB  SER A 124     -15.097 -13.544 -48.195  1.00 33.28           C
ATOM    340  CB  SER A 124      15.097  13.544 -48.195  1.00 33.28           C
ATOM    341  OG  SER A 124      14.053 -15.046 -46.870  1.00 32.85           O
ATOM    341  OG  SER A 124     -14.053  15.046 -46.870  1.00 32.85           O
ATOM    341  OG  SER A 124     -15.046 -14.053 -46.870  1.00 32.85           O
ATOM    341  OG  SER A 124      15.046  14.053 -46.870  1.00 32.85           O
ATOM   3422  H   SER A 124      11.176 -15.544 -50.014  1.00 20.00           H
ATOM   3422  H   SER A 124     -11.176  15.544 -50.014  1.00 20.00           H
ATOM   3422  H   SER A 124     -15.544 -11.176 -50.014  1.00 20.00           H
ATOM   3422  H   SER A 124      15.544  11.176 -50.014  1.00 20.00           H
ATOM   3423  HA  SER A 124      12.570 -16.970 -47.841  1.00 20.00           H
ATOM   3423  HA  SER A 124     -12.570  16.970 -47.841  1.00 20.00           H
ATOM   3423  HA  SER A 124     -16.970 -12.570 -47.841  1.00 20.00           H
ATOM   3423  HA  SER A 124      16.970  12.570 -47.841  1.00 20.00           H
ATOM   3424  HB2 SER A 124      14.317 -15.504 -48.864  1.00 20.00           H
ATOM   3424  HB2 SER A 124     -14.317  15.504 -48.864  1.00 20.00           H
ATOM   3424  HB2 SER A 124     -15.504 -14.317 -48.864  1.00 20.00           H
ATOM   3424  HB2 SER A 124      15.504  14.317 -48.864  1.00 20.00           H
ATOM   3425  HB3 SER A 124      13.277 -14.080 -48.519  1.00 20.00           H
ATOM   3425  HB3 SER A 124     -13.277  14.080 -48.519  1.00 20.00           H
ATOM   3425  HB3 SER A 124     -14.080 -13.277 -48.519  1.00 20.00           H
ATOM   3425  HB3 SER A 124      14.080  13.277 -48.519  1.00 20.00           H
ATOM   3426  HG  SER A 124      14.292 -15.921 -46.588  1.00 20.00           H
ATOM   3426  HG  SER A 124     -14.292  15.921 -46.588  1.00 20.00           H
ATOM   3426  HG  SER A 124     -15.921 -14.292 -46.588  1.00 20.00           H
ATOM   3426  HG  SER A 124      15.921  14.292 -46.588  1.00 20.00           H
ATOM    342  N   CYS A 125      11.091 -15.888 -46.163  1.00 32.47           N
ATOM    342  N   CYS A 125     -11.091  15.888 -46.163  1.00 32.47           N
ATOM    342  N   CYS A 125     -15.888 -11.091 -46.163  1.00 32.47           N
ATOM    342  N   CYS A 125      15.888  11.091 -46.163  1.00 32.47           N
ATOM    343  CA  CYS A 125      10.020 -15.486 -45.262  1.00 31.06           C
ATOM    343  CA  CYS A 125     -10.020  15.486 -45.262  1.00 31.06           C
ATOM    343  CA  CYS A 125     -15.486 -10.020 -45.262  1.00 31.06           C
ATOM    343  CA  CYS A 125      15.486  10.020 -45.262  1.00 31.06           C
ATOM    344  C   CYS A 125      10.471 -14.533 -44.161  1.00 32.60           C
ATOM    344  C   CYS A 125     -10.471  14.533 -44.161  1.00 32.60           C
ATOM    344  C   CYS A 125     -14.533 -10.471 -44.161  1.00 32.60           C
ATOM    344  C   CYS A 125      14.533  10.471 -44.161  1.00 32.60           C
ATOM    345  O   CYS A 125      11.587 -14.627 -43.643  1.00 31.65           O
ATOM    345  O   CYS A 125     -11.587  14.627 -43.643  1.00 31.65           O
ATOM    345  O   CYS A 125     -14.627 -11.587 -43.643  1.00 31.65           O
ATOM    345  O   CYS A 125      14.627  11.587 -43.643  1.00 31.65           O
ATOM    346  CB  CYS A 125       9.383 -16.718 -44.622  1.00 31.13           C
ATOM    346  CB  CYS A 125      -9.383  16.718 -44.622  1.00 31.13           C
ATOM    346  CB  CYS A 125     -16.718  -9.383 -44.622  1.00 31.13           C
ATOM    346  CB  CYS A 125      16.718   9.383 -44.622  1.00 31.13           C
ATOM    347  SG  CYS A 125       8.546 -17.828 -45.785  1.00 51.97           S
ATOM    347  SG  CYS A 125      -8.546  17.828 -45.785  1.00 51.97           S
ATOM    347  SG  CYS A 125     -17.828  -8.546 -45.785  1.00 51.97           S
ATOM    347  SG  CYS A 125      17.828   8.546 -45.785  1.00 51.97           S
ATOM   3427  H   CYS A 125      11.764 -16.557 -45.848  1.00 20.00           H
ATOM   3427  H   CYS A 125     -11.764  16.557 -45.848  1.00 20.00           H
ATOM   3427  H   CYS A 125     -16.557 -11.764 -45.848  1.00 20.00           H
ATOM   3427  H   CYS A 125      16.557  11.764 -45.848  1.00 20.00           H
ATOM   3428  HA  CYS A 125       9.242 -14.975 -45.849  1.00 20.00           H
ATOM   3428  HA  CYS A 125      -9.242  14.975 -45.849  1.00 20.00           H
ATOM   3428  HA  CYS A 125     -14.975  -9.242 -45.849  1.00 20.00           H
ATOM   3428  HA  CYS A 125      14.975   9.242 -45.849  1.00 20.00           H
ATOM   3429  HB2 CYS A 125      10.175 -17.288 -44.114  1.00 20.00           H
ATOM   3429  HB2 CYS A 125     -10.175  17.288 -44.114  1.00 20.00           H
ATOM   3429  HB2 CYS A 125     -17.288 -10.175 -44.114  1.00 20.00           H
ATOM   3429  HB2 CYS A 125      17.288  10.175 -44.114  1.00 20.00           H
ATOM   3430  HB3 CYS A 125       8.644 -16.376 -43.882  1.00 20.00           H
ATOM   3430  HB3 CYS A 125      -8.644  16.376 -43.882  1.00 20.00           H
ATOM   3430  HB3 CYS A 125     -16.376  -8.644 -43.882  1.00 20.00           H
ATOM   3430  HB3 CYS A 125      16.376   8.644 -43.882  1.00 20.00           H
ATOM    348  N   ASP A 126       9.572 -13.613 -43.823  1.00 34.05           N
ATOM    348  N   ASP A 126      -9.572  13.613 -43.823  1.00 34.05           N
ATOM    348  N   ASP A 126     -13.613  -9.572 -43.823  1.00 34.05           N
ATOM    348  N   ASP A 126      13.613   9.572 -43.823  1.00 34.05           N
ATOM    349  CA  ASP A 126       9.678 -12.766 -42.643  1.00 35.54           C
ATOM    349  CA  ASP A 126      -9.678  12.766 -42.643  1.00 35.54           C
ATOM    349  CA  ASP A 126     -12.766  -9.678 -42.643  1.00 35.54           C
ATOM    349  CA  ASP A 126      12.766   9.678 -42.643  1.00 35.54           C
ATOM    350  C   ASP A 126       8.768 -13.397 -41.587  1.00 37.55           C
ATOM    350  C   ASP A 126      -8.768  13.397 -41.587  1.00 37.55           C
ATOM    350  C   ASP A 126     -13.397  -8.768 -41.587  1.00 37.55           C
ATOM    350  C   ASP A 126      13.397   8.768 -41.587  1.00 37.55           C
ATOM    351  O   ASP A 126       8.049 -14.345 -41.896  1.00 37.54           O
ATOM    351  O   ASP A 126      -8.049  14.345 -41.896  1.00 37.54           O
ATOM    351  O   ASP A 126     -14.345  -8.049 -41.896  1.00 37.54           O
ATOM    351  O   ASP A 126      14.345   8.049 -41.896  1.00 37.54           O
ATOM    352  CB  ASP A 126       9.262 -11.321 -42.972  1.00 36.87           C
ATOM    352  CB  ASP A 126      -9.262  11.321 -42.972  1.00 36.87           C
ATOM    352  CB  ASP A 126     -11.321  -9.262 -42.972  1.00 36.87           C
ATOM    352  CB  ASP A 126      11.321   9.262 -42.972  1.00 36.87           C
ATOM    353  CG  ASP A 126      10.197 -10.648 -43.977  1.00 39.92           C
ATOM    353  CG  ASP A 126     -10.197  10.648 -43.977  1.00 39.92           C
ATOM    353  CG  ASP A 126     -10.648 -10.197 -43.977  1.00 39.92           C
ATOM    353  CG  ASP A 126      10.648  10.197 -43.977  1.00 39.92           C
ATOM    354  OD1 ASP A 126      11.158 -11.294 -44.449  1.00 41.26           O
ATOM    354  OD1 ASP A 126     -11.158  11.294 -44.449  1.00 41.26           O
ATOM    354  OD1 ASP A 126     -11.294 -11.158 -44.449  1.00 41.26           O
ATOM    354  OD1 ASP A 126      11.294  11.158 -44.449  1.00 41.26           O
ATOM    355  OD2 ASP A 126       9.964  -9.470 -44.311  1.00 41.75           O
ATOM    355  OD2 ASP A 126      -9.964   9.470 -44.311  1.00 41.75           O
ATOM    355  OD2 ASP A 126      -9.470  -9.964 -44.311  1.00 41.75           O
ATOM    355  OD2 ASP A 126       9.470   9.964 -44.311  1.00 41.75           O
ATOM   3431  H   ASP A 126       8.775 -13.496 -44.415  1.00 20.00           H
ATOM   3431  H   ASP A 126      -8.775  13.496 -44.415  1.00 20.00           H
ATOM   3431  H   ASP A 126     -13.496  -8.775 -44.415  1.00 20.00           H
ATOM   3431  H   ASP A 126      13.496   8.775 -44.415  1.00 20.00           H
ATOM   3432  HA  ASP A 126      10.713 -12.764 -42.271  1.00 20.00           H
ATOM   3432  HA  ASP A 126     -10.713  12.764 -42.271  1.00 20.00           H
ATOM   3432  HA  ASP A 126     -12.764 -10.713 -42.271  1.00 20.00           H
ATOM   3432  HA  ASP A 126      12.764  10.713 -42.271  1.00 20.00           H
ATOM   3433  HB2 ASP A 126       8.246 -11.335 -43.393  1.00 20.00           H
ATOM   3433  HB2 ASP A 126      -8.246  11.335 -43.393  1.00 20.00           H
ATOM   3433  HB2 ASP A 126     -11.335  -8.246 -43.393  1.00 20.00           H
ATOM   3433  HB2 ASP A 126      11.335   8.246 -43.393  1.00 20.00           H
ATOM   3434  HB3 ASP A 126       9.265 -10.734 -42.042  1.00 20.00           H
ATOM   3434  HB3 ASP A 126      -9.265  10.734 -42.042  1.00 20.00           H
ATOM   3434  HB3 ASP A 126     -10.734  -9.265 -42.042  1.00 20.00           H
ATOM   3434  HB3 ASP A 126      10.734   9.265 -42.042  1.00 20.00           H
ATOM    356  N   PRO A 127       8.792 -12.896 -40.337  1.00 39.75           N
ATOM    356  N   PRO A 127      -8.792  12.896 -40.337  1.00 39.75           N
ATOM    356  N   PRO A 127     -12.896  -8.792 -40.337  1.00 39.75           N
ATOM    356  N   PRO A 127      12.896   8.792 -40.337  1.00 39.75           N
ATOM    357  CA  PRO A 127       7.872 -13.465 -39.346  1.00 40.34           C
ATOM    357  CA  PRO A 127      -7.872  13.465 -39.346  1.00 40.34           C
ATOM    357  CA  PRO A 127     -13.465  -7.872 -39.346  1.00 40.34           C
ATOM    357  CA  PRO A 127      13.465   7.872 -39.346  1.00 40.34           C
ATOM    358  C   PRO A 127       6.388 -13.307 -39.692  1.00 40.61           C
ATOM    358  C   PRO A 127      -6.388  13.307 -39.692  1.00 40.61           C
ATOM    358  C   PRO A 127     -13.307  -6.388 -39.692  1.00 40.61           C
ATOM    358  C   PRO A 127      13.307   6.388 -39.692  1.00 40.61           C
ATOM    359  O   PRO A 127       5.565 -14.044 -39.158  1.00 39.91           O
ATOM    359  O   PRO A 127      -5.565  14.044 -39.158  1.00 39.91           O
ATOM    359  O   PRO A 127     -14.044  -5.565 -39.158  1.00 39.91           O
ATOM    359  O   PRO A 127      14.044   5.565 -39.158  1.00 39.91           O
ATOM    360  CB  PRO A 127       8.206 -12.677 -38.075  1.00 41.06           C
ATOM    360  CB  PRO A 127      -8.206  12.677 -38.075  1.00 41.06           C
ATOM    360  CB  PRO A 127     -12.677  -8.206 -38.075  1.00 41.06           C
ATOM    360  CB  PRO A 127      12.677   8.206 -38.075  1.00 41.06           C
ATOM    361  CG  PRO A 127       9.606 -12.293 -38.242  1.00 40.76           C
ATOM    361  CG  PRO A 127      -9.606  12.293 -38.242  1.00 40.76           C
ATOM    361  CG  PRO A 127     -12.293  -9.606 -38.242  1.00 40.76           C
ATOM    361  CG  PRO A 127      12.293   9.606 -38.242  1.00 40.76           C
ATOM    362  CD  PRO A 127       9.777 -12.003 -39.703  1.00 40.33           C
ATOM    362  CD  PRO A 127      -9.777  12.003 -39.703  1.00 40.33           C
ATOM    362  CD  PRO A 127     -12.003  -9.777 -39.703  1.00 40.33           C
ATOM    362  CD  PRO A 127      12.003   9.777 -39.703  1.00 40.33           C
ATOM   3435  HA  PRO A 127       8.097 -14.530 -39.185  1.00 20.00           H
ATOM   3435  HA  PRO A 127      -8.097  14.530 -39.185  1.00 20.00           H
ATOM   3435  HA  PRO A 127     -14.530  -8.097 -39.185  1.00 20.00           H
ATOM   3435  HA  PRO A 127      14.530   8.097 -39.185  1.00 20.00           H
ATOM   3436  HB2 PRO A 127       7.566 -11.787 -37.990  1.00 20.00           H
ATOM   3436  HB2 PRO A 127      -7.566  11.787 -37.990  1.00 20.00           H
ATOM   3436  HB2 PRO A 127     -11.787  -7.566 -37.990  1.00 20.00           H
ATOM   3436  HB2 PRO A 127      11.787   7.566 -37.990  1.00 20.00           H
ATOM   3437  HB3 PRO A 127       8.079 -13.307 -37.182  1.00 20.00           H
ATOM   3437  HB3 PRO A 127      -8.079  13.307 -37.182  1.00 20.00           H
ATOM   3437  HB3 PRO A 127     -13.307  -8.079 -37.182  1.00 20.00           H
ATOM   3437  HB3 PRO A 127      13.307   8.079 -37.182  1.00 20.00           H
ATOM   3438  HG2 PRO A 127       9.832 -11.397 -37.644  1.00 20.00           H
ATOM   3438  HG2 PRO A 127      -9.832  11.397 -37.644  1.00 20.00           H
ATOM   3438  HG2 PRO A 127     -11.397  -9.832 -37.644  1.00 20.00           H
ATOM   3438  HG2 PRO A 127      11.397   9.832 -37.644  1.00 20.00           H
ATOM   3439  HG3 PRO A 127      10.268 -13.116 -37.934  1.00 20.00           H
ATOM   3439  HG3 PRO A 127     -10.268  13.116 -37.934  1.00 20.00           H
ATOM   3439  HG3 PRO A 127     -13.116 -10.268 -37.934  1.00 20.00           H
ATOM   3439  HG3 PRO A 127      13.116  10.268 -37.934  1.00 20.00           H
ATOM   3440  HD2 PRO A 127      10.798 -12.241 -40.036  1.00 20.00           H
ATOM   3440  HD2 PRO A 127      -9.555  10.949 -39.925  1.00 20.00           H
ATOM   3440  HD2 PRO A 127     -10.949  -9.555 -39.925  1.00 20.00           H
ATOM   3440  HD2 PRO A 127      12.241  10.798 -40.036  1.00 20.00           H
ATOM   3441  HD3 PRO A 127       9.555 -10.949 -39.925  1.00 20.00           H
ATOM   3441  HD3 PRO A 127     -10.798  12.241 -40.036  1.00 20.00           H
ATOM   3441  HD3 PRO A 127     -12.241 -10.798 -40.036  1.00 20.00           H
ATOM   3441  HD3 PRO A 127      10.949   9.555 -39.925  1.00 20.00           H
ATOM    363  N   ASP A 128       6.051 -12.375 -40.573  1.00 42.65           N
ATOM    363  N   ASP A 128      -6.051  12.375 -40.573  1.00 42.65           N
ATOM    363  N   ASP A 128     -12.375  -6.051 -40.573  1.00 42.65           N
ATOM    363  N   ASP A 128      12.375   6.051 -40.573  1.00 42.65           N
ATOM    364  CA  ASP A 128       4.650 -12.097 -40.870  1.00 46.11           C
ATOM    364  CA  ASP A 128      -4.650  12.097 -40.870  1.00 46.11           C
ATOM    364  CA  ASP A 128     -12.097  -4.650 -40.870  1.00 46.11           C
ATOM    364  CA  ASP A 128      12.097   4.650 -40.870  1.00 46.11           C
ATOM    365  C   ASP A 128       4.280 -12.244 -42.343  1.00 45.23           C
ATOM    365  C   ASP A 128      -4.280  12.244 -42.343  1.00 45.23           C
ATOM    365  C   ASP A 128     -12.244  -4.280 -42.343  1.00 45.23           C
ATOM    365  C   ASP A 128      12.244   4.280 -42.343  1.00 45.23           C
ATOM    366  O   ASP A 128       3.140 -11.988 -42.719  1.00 46.86           O
ATOM    366  O   ASP A 128      -3.140  11.988 -42.719  1.00 46.86           O
ATOM    366  O   ASP A 128     -11.988  -3.140 -42.719  1.00 46.86           O
ATOM    366  O   ASP A 128      11.988   3.140 -42.719  1.00 46.86           O
ATOM    367  CB  ASP A 128       4.292 -10.682 -40.399  1.00 51.74           C
ATOM    367  CB  ASP A 128      -4.292  10.682 -40.399  1.00 51.74           C
ATOM    367  CB  ASP A 128     -10.682  -4.292 -40.399  1.00 51.74           C
ATOM    367  CB  ASP A 128      10.682   4.292 -40.399  1.00 51.74           C
ATOM    368  CG  ASP A 128       5.273  -9.623 -40.905  1.00 57.75           C
ATOM    368  CG  ASP A 128      -5.273   9.623 -40.905  1.00 57.75           C
ATOM    368  CG  ASP A 128      -9.623  -5.273 -40.905  1.00 57.75           C
ATOM    368  CG  ASP A 128       9.623   5.273 -40.905  1.00 57.75           C
ATOM    369  OD1 ASP A 128       6.214  -9.974 -41.656  1.00 58.77           O
ATOM    369  OD1 ASP A 128      -6.214   9.974 -41.656  1.00 58.77           O
ATOM    369  OD1 ASP A 128      -9.974  -6.214 -41.656  1.00 58.77           O
ATOM    369  OD1 ASP A 128       9.974   6.214 -41.656  1.00 58.77           O
ATOM    370  OD2 ASP A 128       5.103  -8.434 -40.545  1.00 60.38           O
ATOM    370  OD2 ASP A 128      -5.103   8.434 -40.545  1.00 60.38           O
ATOM    370  OD2 ASP A 128      -8.434  -5.103 -40.545  1.00 60.38           O
ATOM    370  OD2 ASP A 128       8.434   5.103 -40.545  1.00 60.38           O
ATOM   3442  H   ASP A 128       6.767 -11.856 -41.040  1.00 20.00           H
ATOM   3442  H   ASP A 128      -6.767  11.856 -41.040  1.00 20.00           H
ATOM   3442  H   ASP A 128     -11.856  -6.767 -41.040  1.00 20.00           H
ATOM   3442  H   ASP A 128      11.856   6.767 -41.040  1.00 20.00           H
ATOM   3443  HA  ASP A 128       4.028 -12.802 -40.300  1.00 20.00           H
ATOM   3443  HA  ASP A 128      -4.028  12.802 -40.300  1.00 20.00           H
ATOM   3443  HA  ASP A 128     -12.802  -4.028 -40.300  1.00 20.00           H
ATOM   3443  HA  ASP A 128      12.802   4.028 -40.300  1.00 20.00           H
ATOM   3444  HB2 ASP A 128       3.286 -10.433 -40.767  1.00 20.00           H
ATOM   3444  HB2 ASP A 128      -3.286  10.433 -40.767  1.00 20.00           H
ATOM   3444  HB2 ASP A 128     -10.433  -3.286 -40.767  1.00 20.00           H
ATOM   3444  HB2 ASP A 128      10.433   3.286 -40.767  1.00 20.00           H
ATOM   3445  HB3 ASP A 128       4.295 -10.667 -39.299  1.00 20.00           H
ATOM   3445  HB3 ASP A 128      -4.295  10.667 -39.299  1.00 20.00           H
ATOM   3445  HB3 ASP A 128     -10.667  -4.295 -39.299  1.00 20.00           H
ATOM   3445  HB3 ASP A 128      10.667   4.295 -39.299  1.00 20.00           H
ATOM    371  N   GLU A 129       5.225 -12.666 -43.176  1.00 44.04           N
ATOM    371  N   GLU A 129      -5.225  12.666 -43.176  1.00 44.04           N
ATOM    371  N   GLU A 129     -12.666  -5.225 -43.176  1.00 44.04           N
ATOM    371  N   GLU A 129      12.666   5.225 -43.176  1.00 44.04           N
ATOM    372  CA  GLU A 129       5.020 -12.616 -44.622  1.00 42.89           C
ATOM    372  CA  GLU A 129      -5.020  12.616 -44.622  1.00 42.89           C
ATOM    372  CA  GLU A 129     -12.616  -5.020 -44.622  1.00 42.89           C
ATOM    372  CA  GLU A 129      12.616   5.020 -44.622  1.00 42.89           C
ATOM    373  C   GLU A 129       6.060 -13.441 -45.374  1.00 39.74           C
ATOM    373  C   GLU A 129      -6.060  13.441 -45.374  1.00 39.74           C
ATOM    373  C   GLU A 129     -13.441  -6.060 -45.374  1.00 39.74           C
ATOM    373  C   GLU A 129      13.441   6.060 -45.374  1.00 39.74           C
ATOM    374  O   GLU A 129       7.215 -13.505 -44.966  1.00 39.64           O
ATOM    374  O   GLU A 129      -7.215  13.505 -44.966  1.00 39.64           O
ATOM    374  O   GLU A 129     -13.505  -7.215 -44.966  1.00 39.64           O
ATOM    374  O   GLU A 129      13.505   7.215 -44.966  1.00 39.64           O
ATOM    375  CB  GLU A 129       5.065 -11.157 -45.096  1.00 44.86           C
ATOM    375  CB  GLU A 129      -5.065  11.157 -45.096  1.00 44.86           C
ATOM    375  CB  GLU A 129     -11.157  -5.065 -45.096  1.00 44.86           C
ATOM    375  CB  GLU A 129      11.157   5.065 -45.096  1.00 44.86           C
ATOM    376  CG  GLU A 129       4.729 -10.929 -46.559  1.00 48.00           C
ATOM    376  CG  GLU A 129      -4.729  10.929 -46.559  1.00 48.00           C
ATOM    376  CG  GLU A 129     -10.929  -4.729 -46.559  1.00 48.00           C
ATOM    376  CG  GLU A 129      10.929   4.729 -46.559  1.00 48.00           C
ATOM    377  CD  GLU A 129       4.915  -9.469 -46.989  1.00 51.08           C
ATOM    377  CD  GLU A 129      -4.915   9.469 -46.989  1.00 51.08           C
ATOM    377  CD  GLU A 129      -9.469  -4.915 -46.989  1.00 51.08           C
ATOM    377  CD  GLU A 129       9.469   4.915 -46.989  1.00 51.08           C
ATOM    378  OE1 GLU A 129       5.400  -8.655 -46.167  1.00 51.75           O
ATOM    378  OE1 GLU A 129      -5.400   8.655 -46.167  1.00 51.75           O
ATOM    378  OE1 GLU A 129      -8.655  -5.400 -46.167  1.00 51.75           O
ATOM    378  OE1 GLU A 129       8.655   5.400 -46.167  1.00 51.75           O
ATOM    379  OE2 GLU A 129       4.578  -9.141 -48.153  1.00 51.27           O
ATOM    379  OE2 GLU A 129      -4.578   9.141 -48.153  1.00 51.27           O
ATOM    379  OE2 GLU A 129      -9.141  -4.578 -48.153  1.00 51.27           O
ATOM    379  OE2 GLU A 129       9.141   4.578 -48.153  1.00 51.27           O
ATOM   3446  H   GLU A 129       6.085 -13.021 -42.810  1.00 20.00           H
ATOM   3446  H   GLU A 129      -6.085  13.021 -42.810  1.00 20.00           H
ATOM   3446  H   GLU A 129     -13.021  -6.085 -42.810  1.00 20.00           H
ATOM   3446  H   GLU A 129      13.021   6.085 -42.810  1.00 20.00           H
ATOM   3447  HA  GLU A 129       4.025 -13.021 -44.857  1.00 20.00           H
ATOM   3447  HA  GLU A 129      -4.025  13.021 -44.857  1.00 20.00           H
ATOM   3447  HA  GLU A 129     -13.021  -4.025 -44.857  1.00 20.00           H
ATOM   3447  HA  GLU A 129      13.021   4.025 -44.857  1.00 20.00           H
ATOM   3448  HB2 GLU A 129       4.348 -10.583 -44.491  1.00 20.00           H
ATOM   3448  HB2 GLU A 129      -4.348  10.583 -44.491  1.00 20.00           H
ATOM   3448  HB2 GLU A 129     -10.583  -4.348 -44.491  1.00 20.00           H
ATOM   3448  HB2 GLU A 129      10.583   4.348 -44.491  1.00 20.00           H
ATOM   3449  HB3 GLU A 129       6.082 -10.776 -44.919  1.00 20.00           H
ATOM   3449  HB3 GLU A 129      -6.082  10.776 -44.919  1.00 20.00           H
ATOM   3449  HB3 GLU A 129     -10.776  -6.082 -44.919  1.00 20.00           H
ATOM   3449  HB3 GLU A 129      10.776   6.082 -44.919  1.00 20.00           H
ATOM   3450  HG2 GLU A 129       5.385 -11.563 -47.174  1.00 20.00           H
ATOM   3450  HG2 GLU A 129      -5.385  11.563 -47.174  1.00 20.00           H
ATOM   3450  HG2 GLU A 129     -11.563  -5.385 -47.174  1.00 20.00           H
ATOM   3450  HG2 GLU A 129      11.563   5.385 -47.174  1.00 20.00           H
ATOM   3451  HG3 GLU A 129       3.680 -11.215 -46.728  1.00 20.00           H
ATOM   3451  HG3 GLU A 129      -3.680  11.215 -46.728  1.00 20.00           H
ATOM   3451  HG3 GLU A 129     -11.215  -3.680 -46.728  1.00 20.00           H
ATOM   3451  HG3 GLU A 129      11.215   3.680 -46.728  1.00 20.00           H
ATOM    380  N   CYS A 130       5.651 -14.075 -46.468  1.00 37.84           N
ATOM    380  N   CYS A 130      -5.651  14.075 -46.468  1.00 37.84           N
ATOM    380  N   CYS A 130     -14.075  -5.651 -46.468  1.00 37.84           N
ATOM    380  N   CYS A 130      14.075   5.651 -46.468  1.00 37.84           N
ATOM    381  CA  CYS A 130       6.606 -14.721 -47.366  1.00 36.99           C
ATOM    381  CA  CYS A 130      -6.606  14.721 -47.366  1.00 36.99           C
ATOM    381  CA  CYS A 130     -14.721  -6.606 -47.366  1.00 36.99           C
ATOM    381  CA  CYS A 130      14.721   6.606 -47.366  1.00 36.99           C
ATOM    382  C   CYS A 130       6.596 -13.994 -48.703  1.00 35.91           C
ATOM    382  C   CYS A 130      -6.596  13.994 -48.703  1.00 35.91           C
ATOM    382  C   CYS A 130     -13.994  -6.596 -48.703  1.00 35.91           C
ATOM    382  C   CYS A 130      13.994   6.596 -48.703  1.00 35.91           C
ATOM    383  O   CYS A 130       5.536 -13.614 -49.198  1.00 37.75           O
ATOM    383  O   CYS A 130      -5.536  13.614 -49.198  1.00 37.75           O
ATOM    383  O   CYS A 130     -13.614  -5.536 -49.198  1.00 37.75           O
ATOM    383  O   CYS A 130      13.614   5.536 -49.198  1.00 37.75           O
ATOM    384  CB  CYS A 130       6.282 -16.208 -47.553  1.00 36.74           C
ATOM    384  CB  CYS A 130      -6.282  16.208 -47.553  1.00 36.74           C
ATOM    384  CB  CYS A 130     -16.208  -6.282 -47.553  1.00 36.74           C
ATOM    384  CB  CYS A 130      16.208   6.282 -47.553  1.00 36.74           C
ATOM    385  SG  CYS A 130       6.629 -17.215 -46.083  1.00 99.74           S
ATOM    385  SG  CYS A 130      -6.629  17.215 -46.083  1.00 99.74           S
ATOM    385  SG  CYS A 130     -17.215  -6.629 -46.083  1.00 99.74           S
ATOM    385  SG  CYS A 130      17.215   6.629 -46.083  1.00 99.74           S
ATOM   3452  H   CYS A 130       4.674 -14.111 -46.680  1.00 20.00           H
ATOM   3452  H   CYS A 130      -4.674  14.111 -46.680  1.00 20.00           H
ATOM   3452  H   CYS A 130     -14.111  -4.674 -46.680  1.00 20.00           H
ATOM   3452  H   CYS A 130      14.111   4.674 -46.680  1.00 20.00           H
ATOM   3453  HA  CYS A 130       7.615 -14.641 -46.936  1.00 20.00           H
ATOM   3453  HA  CYS A 130      -7.615  14.641 -46.936  1.00 20.00           H
ATOM   3453  HA  CYS A 130     -14.641  -7.615 -46.936  1.00 20.00           H
ATOM   3453  HA  CYS A 130      14.641   7.615 -46.936  1.00 20.00           H
ATOM   3454  HB2 CYS A 130       5.214 -16.304 -47.796  1.00 20.00           H
ATOM   3454  HB2 CYS A 130      -5.214  16.304 -47.796  1.00 20.00           H
ATOM   3454  HB2 CYS A 130     -16.304  -5.214 -47.796  1.00 20.00           H
ATOM   3454  HB2 CYS A 130      16.304   5.214 -47.796  1.00 20.00           H
ATOM   3455  HB3 CYS A 130       6.884 -16.593 -48.389  1.00 20.00           H
ATOM   3455  HB3 CYS A 130      -6.884  16.593 -48.389  1.00 20.00           H
ATOM   3455  HB3 CYS A 130     -16.593  -6.884 -48.389  1.00 20.00           H
ATOM   3455  HB3 CYS A 130      16.593   6.884 -48.389  1.00 20.00           H
ATOM    386  N   ARG A 131       7.776 -13.787 -49.277  1.00 32.99           N
ATOM    386  N   ARG A 131      -7.776  13.787 -49.277  1.00 32.99           N
ATOM    386  N   ARG A 131     -13.787  -7.776 -49.277  1.00 32.99           N
ATOM    386  N   ARG A 131      13.787   7.776 -49.277  1.00 32.99           N
ATOM    387  CA  ARG A 131       7.889 -13.023 -50.508  1.00 32.44           C
ATOM    387  CA  ARG A 131      -7.889  13.023 -50.508  1.00 32.44           C
ATOM    387  CA  ARG A 131     -13.023  -7.889 -50.508  1.00 32.44           C
ATOM    387  CA  ARG A 131      13.023   7.889 -50.508  1.00 32.44           C
ATOM    388  C   ARG A 131       8.789 -13.698 -51.537  1.00 32.87           C
ATOM    388  C   ARG A 131      -8.789  13.698 -51.537  1.00 32.87           C
ATOM    388  C   ARG A 131     -13.698  -8.789 -51.537  1.00 32.87           C
ATOM    388  C   ARG A 131      13.698   8.789 -51.537  1.00 32.87           C
ATOM    389  O   ARG A 131       9.688 -14.471 -51.193  1.00 32.43           O
ATOM    389  O   ARG A 131      -9.688  14.471 -51.193  1.00 32.43           O
ATOM    389  O   ARG A 131     -14.471  -9.688 -51.193  1.00 32.43           O
ATOM    389  O   ARG A 131      14.471   9.688 -51.193  1.00 32.43           O
ATOM    390  CB  ARG A 131       8.414 -11.616 -50.204  1.00 32.51           C
ATOM    390  CB  ARG A 131      -8.414  11.616 -50.204  1.00 32.51           C
ATOM    390  CB  ARG A 131     -11.616  -8.414 -50.204  1.00 32.51           C
ATOM    390  CB  ARG A 131      11.616   8.414 -50.204  1.00 32.51           C
ATOM    391  CG  ARG A 131       7.443 -10.761 -49.403  1.00 34.00           C
ATOM    391  CG  ARG A 131      -7.443  10.761 -49.403  1.00 34.00           C
ATOM    391  CG  ARG A 131     -10.761  -7.443 -49.403  1.00 34.00           C
ATOM    391  CG  ARG A 131      10.761   7.443 -49.403  1.00 34.00           C
ATOM    392  CD  ARG A 131       8.098  -9.502 -48.836  1.00 34.70           C
ATOM    392  CD  ARG A 131      -8.098   9.502 -48.836  1.00 34.70           C
ATOM    392  CD  ARG A 131      -9.502  -8.098 -48.836  1.00 34.70           C
ATOM    392  CD  ARG A 131       9.502   8.098 -48.836  1.00 34.70           C
ATOM    393  NE  ARG A 131       8.491  -8.543 -49.868  1.00 35.94           N
ATOM    393  NE  ARG A 131      -8.491   8.543 -49.868  1.00 35.94           N
ATOM    393  NE  ARG A 131      -8.543  -8.491 -49.868  1.00 35.94           N
ATOM    393  NE  ARG A 131       8.543   8.491 -49.868  1.00 35.94           N
ATOM    394  CZ  ARG A 131       7.658  -7.689 -50.457  1.00 35.93           C
ATOM    394  CZ  ARG A 131      -7.658   7.689 -50.457  1.00 35.93           C
ATOM    394  CZ  ARG A 131      -7.689  -7.658 -50.457  1.00 35.93           C
ATOM    394  CZ  ARG A 131       7.689   7.658 -50.457  1.00 35.93           C
ATOM    395  NH1 ARG A 131       6.370  -7.679 -50.135  1.00 34.79           N
ATOM    395  NH1 ARG A 131      -6.370   7.679 -50.135  1.00 34.79           N
ATOM    395  NH1 ARG A 131      -7.679  -6.370 -50.135  1.00 34.79           N
ATOM    395  NH1 ARG A 131       7.679   6.370 -50.135  1.00 34.79           N
ATOM    396  NH2 ARG A 131       8.111  -6.846 -51.378  1.00 35.48           N
ATOM    396  NH2 ARG A 131      -8.111   6.846 -51.378  1.00 35.48           N
ATOM    396  NH2 ARG A 131      -6.846  -8.111 -51.378  1.00 35.48           N
ATOM    396  NH2 ARG A 131       6.846   8.111 -51.378  1.00 35.48           N
ATOM   3456  H   ARG A 131       8.601 -14.163 -48.855  1.00 20.00           H
ATOM   3456  H   ARG A 131      -8.601  14.163 -48.855  1.00 20.00           H
ATOM   3456  H   ARG A 131     -14.163  -8.601 -48.855  1.00 20.00           H
ATOM   3456  H   ARG A 131      14.163   8.601 -48.855  1.00 20.00           H
ATOM   3457  HA  ARG A 131       6.888 -12.919 -50.952  1.00 20.00           H
ATOM   3457  HA  ARG A 131      -6.888  12.919 -50.952  1.00 20.00           H
ATOM   3457  HA  ARG A 131     -12.919  -6.888 -50.952  1.00 20.00           H
ATOM   3457  HA  ARG A 131      12.919   6.888 -50.952  1.00 20.00           H
ATOM   3458  HB2 ARG A 131       9.348 -11.710 -49.631  1.00 20.00           H
ATOM   3458  HB2 ARG A 131      -9.348  11.710 -49.631  1.00 20.00           H
ATOM   3458  HB2 ARG A 131     -11.710  -9.348 -49.631  1.00 20.00           H
ATOM   3458  HB2 ARG A 131      11.710   9.348 -49.631  1.00 20.00           H
ATOM   3459  HB3 ARG A 131       8.619 -11.108 -51.158  1.00 20.00           H
ATOM   3459  HB3 ARG A 131      -8.619  11.108 -51.158  1.00 20.00           H
ATOM   3459  HB3 ARG A 131     -11.108  -8.619 -51.158  1.00 20.00           H
ATOM   3459  HB3 ARG A 131      11.108   8.619 -51.158  1.00 20.00           H
ATOM   3460  HG2 ARG A 131       6.613 -10.461 -50.060  1.00 20.00           H
ATOM   3460  HG2 ARG A 131      -6.613  10.461 -50.060  1.00 20.00           H
ATOM   3460  HG2 ARG A 131     -10.461  -6.613 -50.060  1.00 20.00           H
ATOM   3460  HG2 ARG A 131      10.461   6.613 -50.060  1.00 20.00           H
ATOM   3461  HG3 ARG A 131       7.051 -11.361 -48.568  1.00 20.00           H
ATOM   3461  HG3 ARG A 131      -7.051  11.361 -48.568  1.00 20.00           H
ATOM   3461  HG3 ARG A 131     -11.361  -7.051 -48.568  1.00 20.00           H
ATOM   3461  HG3 ARG A 131      11.361   7.051 -48.568  1.00 20.00           H
ATOM   3462  HD2 ARG A 131       7.385  -9.012 -48.157  1.00 20.00           H
ATOM   3462  HD2 ARG A 131      -7.385   9.012 -48.157  1.00 20.00           H
ATOM   3462  HD2 ARG A 131      -9.012  -7.385 -48.157  1.00 20.00           H
ATOM   3462  HD2 ARG A 131       9.012   7.385 -48.157  1.00 20.00           H
ATOM   3463  HD3 ARG A 131       8.996  -9.798 -48.273  1.00 20.00           H
ATOM   3463  HD3 ARG A 131      -8.996   9.798 -48.273  1.00 20.00           H
ATOM   3463  HD3 ARG A 131      -9.798  -8.996 -48.273  1.00 20.00           H
ATOM   3463  HD3 ARG A 131       9.798   8.996 -48.273  1.00 20.00           H
ATOM   3464  HE  ARG A 131       9.450  -8.528 -50.150  1.00 20.00           H
ATOM   3464  HE  ARG A 131      -9.450   8.528 -50.150  1.00 20.00           H
ATOM   3464  HE  ARG A 131      -8.528  -9.450 -50.150  1.00 20.00           H
ATOM   3464  HE  ARG A 131       8.528   9.450 -50.150  1.00 20.00           H
ATOM   3465 HH11 ARG A 131       5.747  -7.039 -50.585  1.00 20.00           H
ATOM   3465 HH11 ARG A 131      -5.747   7.039 -50.585  1.00 20.00           H
ATOM   3465 HH11 ARG A 131      -7.039  -5.747 -50.585  1.00 20.00           H
ATOM   3465 HH11 ARG A 131       7.039   5.747 -50.585  1.00 20.00           H
ATOM   3466 HH12 ARG A 131       6.023  -8.311 -49.442  1.00 20.00           H
ATOM   3466 HH12 ARG A 131      -6.023   8.311 -49.442  1.00 20.00           H
ATOM   3466 HH12 ARG A 131      -8.311  -6.023 -49.442  1.00 20.00           H
ATOM   3466 HH12 ARG A 131       8.311   6.023 -49.442  1.00 20.00           H
ATOM   3467 HH21 ARG A 131       7.483  -6.209 -51.825  1.00 20.00           H
ATOM   3467 HH21 ARG A 131      -7.483   6.209 -51.825  1.00 20.00           H
ATOM   3467 HH21 ARG A 131      -6.209  -7.483 -51.825  1.00 20.00           H
ATOM   3467 HH21 ARG A 131       6.209   7.483 -51.825  1.00 20.00           H
ATOM   3468 HH22 ARG A 131       9.080  -6.849 -51.625  1.00 20.00           H
ATOM   3468 HH22 ARG A 131      -9.080   6.849 -51.625  1.00 20.00           H
ATOM   3468 HH22 ARG A 131      -6.849  -9.080 -51.625  1.00 20.00           H
ATOM   3468 HH22 ARG A 131       6.849   9.080 -51.625  1.00 20.00           H
ATOM    397  N   PHE A 132       8.522 -13.401 -52.805  1.00 32.16           N
ATOM    397  N   PHE A 132      -8.522  13.401 -52.805  1.00 32.16           N
ATOM    397  N   PHE A 132     -13.401  -8.522 -52.805  1.00 32.16           N
ATOM    397  N   PHE A 132      13.401   8.522 -52.805  1.00 32.16           N
ATOM    398  CA  PHE A 132       9.384 -13.806 -53.904  1.00 31.40           C
ATOM    398  CA  PHE A 132      -9.384  13.806 -53.904  1.00 31.40           C
ATOM    398  CA  PHE A 132     -13.806  -9.384 -53.904  1.00 31.40           C
ATOM    398  CA  PHE A 132      13.806   9.384 -53.904  1.00 31.40           C
ATOM    399  C   PHE A 132      10.549 -12.831 -54.014  1.00 31.35           C
ATOM    399  C   PHE A 132     -10.549  12.831 -54.014  1.00 31.35           C
ATOM    399  C   PHE A 132     -12.831 -10.549 -54.014  1.00 31.35           C
ATOM    399  C   PHE A 132      12.831  10.549 -54.014  1.00 31.35           C
ATOM    400  O   PHE A 132      10.402 -11.648 -53.709  1.00 31.93           O
ATOM    400  O   PHE A 132     -10.402  11.648 -53.709  1.00 31.93           O
ATOM    400  O   PHE A 132     -11.648 -10.402 -53.709  1.00 31.93           O
ATOM    400  O   PHE A 132      11.648  10.402 -53.709  1.00 31.93           O
ATOM    401  CB  PHE A 132       8.607 -13.848 -55.221  1.00 32.11           C
ATOM    401  CB  PHE A 132      -8.607  13.848 -55.221  1.00 32.11           C
ATOM    401  CB  PHE A 132     -13.848  -8.607 -55.221  1.00 32.11           C
ATOM    401  CB  PHE A 132      13.848   8.607 -55.221  1.00 32.11           C
ATOM    402  CG  PHE A 132       7.770 -15.089 -55.407  1.00 33.15           C
ATOM    402  CG  PHE A 132      -7.770  15.089 -55.407  1.00 33.15           C
ATOM    402  CG  PHE A 132     -15.089  -7.770 -55.407  1.00 33.15           C
ATOM    402  CG  PHE A 132      15.089   7.770 -55.407  1.00 33.15           C
ATOM    403  CD1 PHE A 132       7.879 -16.161 -54.535  1.00 34.62           C
ATOM    403  CD1 PHE A 132      -7.879  16.161 -54.535  1.00 34.62           C
ATOM    403  CD1 PHE A 132     -16.161  -7.879 -54.535  1.00 34.62           C
ATOM    403  CD1 PHE A 132      16.161   7.879 -54.535  1.00 34.62           C
ATOM    404  CD2 PHE A 132       6.887 -15.191 -56.472  1.00 32.98           C
ATOM    404  CD2 PHE A 132      -6.887  15.191 -56.472  1.00 32.98           C
ATOM    404  CD2 PHE A 132     -15.191  -6.887 -56.472  1.00 32.98           C
ATOM    404  CD2 PHE A 132      15.191   6.887 -56.472  1.00 32.98           C
ATOM    405  CE1 PHE A 132       7.111 -17.309 -54.723  1.00 34.91           C
ATOM    405  CE1 PHE A 132      -7.111  17.309 -54.723  1.00 34.91           C
ATOM    405  CE1 PHE A 132     -17.309  -7.111 -54.723  1.00 34.91           C
ATOM    405  CE1 PHE A 132      17.309   7.111 -54.723  1.00 34.91           C
ATOM    406  CE2 PHE A 132       6.116 -16.336 -56.663  1.00 33.45           C
ATOM    406  CE2 PHE A 132      -6.116  16.336 -56.663  1.00 33.45           C
ATOM    406  CE2 PHE A 132     -16.336  -6.116 -56.663  1.00 33.45           C
ATOM    406  CE2 PHE A 132      16.336   6.116 -56.663  1.00 33.45           C
ATOM    407  CZ  PHE A 132       6.225 -17.392 -55.789  1.00 33.87           C
ATOM    407  CZ  PHE A 132      -6.225  17.392 -55.789  1.00 33.87           C
ATOM    407  CZ  PHE A 132     -17.392  -6.225 -55.789  1.00 33.87           C
ATOM    407  CZ  PHE A 132      17.392   6.225 -55.789  1.00 33.87           C
ATOM   3469  H   PHE A 132       7.695 -12.878 -53.011  1.00 20.00           H
ATOM   3469  H   PHE A 132      -7.695  12.878 -53.011  1.00 20.00           H
ATOM   3469  H   PHE A 132     -12.878  -7.695 -53.011  1.00 20.00           H
ATOM   3469  H   PHE A 132      12.878   7.695 -53.011  1.00 20.00           H
ATOM   3470  HA  PHE A 132       9.786 -14.810 -53.704  1.00 20.00           H
ATOM   3470  HA  PHE A 132      -9.786  14.810 -53.704  1.00 20.00           H
ATOM   3470  HA  PHE A 132     -14.810  -9.786 -53.704  1.00 20.00           H
ATOM   3470  HA  PHE A 132      14.810   9.786 -53.704  1.00 20.00           H
ATOM   3471  HB2 PHE A 132       7.940 -12.974 -55.256  1.00 20.00           H
ATOM   3471  HB2 PHE A 132      -7.940  12.974 -55.256  1.00 20.00           H
ATOM   3471  HB2 PHE A 132     -12.974  -7.940 -55.256  1.00 20.00           H
ATOM   3471  HB2 PHE A 132      12.974   7.940 -55.256  1.00 20.00           H
ATOM   3472  HB3 PHE A 132       9.329 -13.792 -56.049  1.00 20.00           H
ATOM   3472  HB3 PHE A 132      -9.329  13.792 -56.049  1.00 20.00           H
ATOM   3472  HB3 PHE A 132     -13.792  -9.329 -56.049  1.00 20.00           H
ATOM   3472  HB3 PHE A 132      13.792   9.329 -56.049  1.00 20.00           H
ATOM   3473  HD1 PHE A 132       8.565 -16.106 -53.703  1.00 20.00           H
ATOM   3473  HD1 PHE A 132      -8.565  16.106 -53.703  1.00 20.00           H
ATOM   3473  HD1 PHE A 132     -16.106  -8.565 -53.703  1.00 20.00           H
ATOM   3473  HD1 PHE A 132      16.106   8.565 -53.703  1.00 20.00           H
ATOM   3474  HD2 PHE A 132       6.795 -14.368 -57.166  1.00 20.00           H
ATOM   3474  HD2 PHE A 132      -6.795  14.368 -57.166  1.00 20.00           H
ATOM   3474  HD2 PHE A 132     -14.368  -6.795 -57.166  1.00 20.00           H
ATOM   3474  HD2 PHE A 132      14.368   6.795 -57.166  1.00 20.00           H
ATOM   3475  HE1 PHE A 132       7.205 -18.137 -54.037  1.00 20.00           H
ATOM   3475  HE1 PHE A 132      -7.205  18.137 -54.037  1.00 20.00           H
ATOM   3475  HE1 PHE A 132     -18.137  -7.205 -54.037  1.00 20.00           H
ATOM   3475  HE1 PHE A 132      18.137   7.205 -54.037  1.00 20.00           H
ATOM   3476  HE2 PHE A 132       5.433 -16.394 -57.497  1.00 20.00           H
ATOM   3476  HE2 PHE A 132      -5.433  16.394 -57.497  1.00 20.00           H
ATOM   3476  HE2 PHE A 132     -16.394  -5.433 -57.497  1.00 20.00           H
ATOM   3476  HE2 PHE A 132      16.394   5.433 -57.497  1.00 20.00           H
ATOM   3477  HZ  PHE A 132       5.626 -18.279 -55.931  1.00 20.00           H
ATOM   3477  HZ  PHE A 132      -5.626  18.279 -55.931  1.00 20.00           H
ATOM   3477  HZ  PHE A 132     -18.279  -5.626 -55.931  1.00 20.00           H
ATOM   3477  HZ  PHE A 132      18.279   5.626 -55.931  1.00 20.00           H
ATOM    408  N   TYR A 133      11.704 -13.333 -54.436  1.00 31.73           N
ATOM    408  N   TYR A 133     -11.704  13.333 -54.436  1.00 31.73           N
ATOM    408  N   TYR A 133     -13.333 -11.704 -54.436  1.00 31.73           N
ATOM    408  N   TYR A 133      13.333  11.704 -54.436  1.00 31.73           N
ATOM    409  CA  TYR A 133      12.897 -12.512 -54.649  1.00 32.29           C
ATOM    409  CA  TYR A 133     -12.897  12.512 -54.649  1.00 32.29           C
ATOM    409  CA  TYR A 133     -12.512 -12.897 -54.649  1.00 32.29           C
ATOM    409  CA  TYR A 133      12.512  12.897 -54.649  1.00 32.29           C
ATOM    410  C   TYR A 133      13.504 -12.857 -56.000  1.00 33.69           C
ATOM    410  C   TYR A 133     -13.504  12.857 -56.000  1.00 33.69           C
ATOM    410  C   TYR A 133     -12.857 -13.504 -56.000  1.00 33.69           C
ATOM    410  C   TYR A 133      12.857  13.504 -56.000  1.00 33.69           C
ATOM    411  O   TYR A 133      13.380 -13.994 -56.446  1.00 35.27           O
ATOM    411  O   TYR A 133     -13.380  13.994 -56.446  1.00 35.27           O
ATOM    411  O   TYR A 133     -13.994 -13.380 -56.446  1.00 35.27           O
ATOM    411  O   TYR A 133      13.994  13.380 -56.446  1.00 35.27           O
ATOM    412  CB  TYR A 133      13.927 -12.742 -53.539  1.00 31.86           C
ATOM    412  CB  TYR A 133     -13.927  12.742 -53.539  1.00 31.86           C
ATOM    412  CB  TYR A 133     -12.742 -13.927 -53.539  1.00 31.86           C
ATOM    412  CB  TYR A 133      12.742  13.927 -53.539  1.00 31.86           C
ATOM    413  CG  TYR A 133      13.529 -12.167 -52.203  1.00 32.23           C
ATOM    413  CG  TYR A 133     -13.529  12.167 -52.203  1.00 32.23           C
ATOM    413  CG  TYR A 133     -12.167 -13.529 -52.203  1.00 32.23           C
ATOM    413  CG  TYR A 133      12.167  13.529 -52.203  1.00 32.23           C
ATOM    414  CD1 TYR A 133      12.540 -12.771 -51.433  1.00 32.19           C
ATOM    414  CD1 TYR A 133     -12.540  12.771 -51.433  1.00 32.19           C
ATOM    414  CD1 TYR A 133     -12.771 -12.540 -51.433  1.00 32.19           C
ATOM    414  CD1 TYR A 133      12.771  12.540 -51.433  1.00 32.19           C
ATOM    415  CD2 TYR A 133      14.147 -11.027 -51.707  1.00 32.57           C
ATOM    415  CD2 TYR A 133     -14.147  11.027 -51.707  1.00 32.57           C
ATOM    415  CD2 TYR A 133     -11.027 -14.147 -51.707  1.00 32.57           C
ATOM    415  CD2 TYR A 133      11.027  14.147 -51.707  1.00 32.57           C
ATOM    416  CE1 TYR A 133      12.166 -12.249 -50.213  1.00 32.43           C
ATOM    416  CE1 TYR A 133     -12.166  12.249 -50.213  1.00 32.43           C
ATOM    416  CE1 TYR A 133     -12.249 -12.166 -50.213  1.00 32.43           C
ATOM    416  CE1 TYR A 133      12.249  12.166 -50.213  1.00 32.43           C
ATOM    417  CE2 TYR A 133      13.785 -10.496 -50.480  1.00 33.25           C
ATOM    417  CE2 TYR A 133     -13.785  10.496 -50.480  1.00 33.25           C
ATOM    417  CE2 TYR A 133     -10.496 -13.785 -50.480  1.00 33.25           C
ATOM    417  CE2 TYR A 133      10.496  13.785 -50.480  1.00 33.25           C
ATOM    418  CZ  TYR A 133      12.791 -11.113 -49.737  1.00 33.18           C
ATOM    418  CZ  TYR A 133     -12.791  11.113 -49.737  1.00 33.18           C
ATOM    418  CZ  TYR A 133     -11.113 -12.791 -49.737  1.00 33.18           C
ATOM    418  CZ  TYR A 133      11.113  12.791 -49.737  1.00 33.18           C
ATOM    419  OH  TYR A 133      12.417 -10.597 -48.517  1.00 32.70           O
ATOM    419  OH  TYR A 133     -12.417  10.597 -48.517  1.00 32.70           O
ATOM    419  OH  TYR A 133     -10.597 -12.417 -48.517  1.00 32.70           O
ATOM    419  OH  TYR A 133      10.597  12.417 -48.517  1.00 32.70           O
ATOM   3478  H   TYR A 133      11.761 -14.315 -54.616  1.00 20.00           H
ATOM   3478  H   TYR A 133     -11.761  14.315 -54.616  1.00 20.00           H
ATOM   3478  H   TYR A 133     -14.315 -11.761 -54.616  1.00 20.00           H
ATOM   3478  H   TYR A 133      14.315  11.761 -54.616  1.00 20.00           H
ATOM   3479  HA  TYR A 133      12.615 -11.449 -54.650  1.00 20.00           H
ATOM   3479  HA  TYR A 133     -12.615  11.449 -54.650  1.00 20.00           H
ATOM   3479  HA  TYR A 133     -11.449 -12.615 -54.650  1.00 20.00           H
ATOM   3479  HA  TYR A 133      11.449  12.615 -54.650  1.00 20.00           H
ATOM   3480  HB2 TYR A 133      14.071 -13.826 -53.420  1.00 20.00           H
ATOM   3480  HB2 TYR A 133     -14.071  13.826 -53.420  1.00 20.00           H
ATOM   3480  HB2 TYR A 133     -13.826 -14.071 -53.420  1.00 20.00           H
ATOM   3480  HB2 TYR A 133      13.826  14.071 -53.420  1.00 20.00           H
ATOM   3481  HB3 TYR A 133      14.876 -12.278 -53.846  1.00 20.00           H
ATOM   3481  HB3 TYR A 133     -14.876  12.278 -53.846  1.00 20.00           H
ATOM   3481  HB3 TYR A 133     -12.278 -14.876 -53.846  1.00 20.00           H
ATOM   3481  HB3 TYR A 133      12.278  14.876 -53.846  1.00 20.00           H
ATOM   3482  HD1 TYR A 133      12.056 -13.665 -51.798  1.00 20.00           H
ATOM   3482  HD1 TYR A 133     -12.056  13.665 -51.798  1.00 20.00           H
ATOM   3482  HD1 TYR A 133     -13.665 -12.056 -51.798  1.00 20.00           H
ATOM   3482  HD1 TYR A 133      13.665  12.056 -51.798  1.00 20.00           H
ATOM   3483  HD2 TYR A 133      14.922 -10.547 -52.287  1.00 20.00           H
ATOM   3483  HD2 TYR A 133     -14.922  10.547 -52.287  1.00 20.00           H
ATOM   3483  HD2 TYR A 133     -10.547 -14.922 -52.287  1.00 20.00           H
ATOM   3483  HD2 TYR A 133      10.547  14.922 -52.287  1.00 20.00           H
ATOM   3484  HE1 TYR A 133      11.389 -12.725 -49.633  1.00 20.00           H
ATOM   3484  HE1 TYR A 133     -11.389  12.725 -49.633  1.00 20.00           H
ATOM   3484  HE1 TYR A 133     -12.725 -11.389 -49.633  1.00 20.00           H
ATOM   3484  HE1 TYR A 133      12.725  11.389 -49.633  1.00 20.00           H
ATOM   3485  HE2 TYR A 133      14.273  -9.609 -50.105  1.00 20.00           H
ATOM   3485  HE2 TYR A 133     -14.273   9.609 -50.105  1.00 20.00           H
ATOM   3485  HE2 TYR A 133      -9.609 -14.273 -50.105  1.00 20.00           H
ATOM   3485  HE2 TYR A 133       9.609  14.273 -50.105  1.00 20.00           H
ATOM   3486  HH  TYR A 133      12.933  -9.822 -48.329  1.00 20.00           H
ATOM   3486  HH  TYR A 133     -11.729  11.135 -48.143  1.00 20.00           H
ATOM   3486  HH  TYR A 133     -11.135 -11.729 -48.143  1.00 20.00           H
ATOM   3486  HH  TYR A 133       9.822  12.933 -48.329  1.00 20.00           H
ATOM    420  N   ALA A 134      14.155 -11.891 -56.645  1.00 32.79           N
ATOM    420  N   ALA A 134     -14.155  11.891 -56.645  1.00 32.79           N
ATOM    420  N   ALA A 134     -11.891 -14.155 -56.645  1.00 32.79           N
ATOM    420  N   ALA A 134      11.891  14.155 -56.645  1.00 32.79           N
ATOM    421  CA  ALA A 134      14.869 -12.151 -57.896  1.00 31.92           C
ATOM    421  CA  ALA A 134     -14.869  12.151 -57.896  1.00 31.92           C
ATOM    421  CA  ALA A 134     -12.151 -14.869 -57.896  1.00 31.92           C
ATOM    421  CA  ALA A 134      12.151  14.869 -57.896  1.00 31.92           C
ATOM    422  C   ALA A 134      15.796 -11.005 -58.262  1.00 33.52           C
ATOM    422  C   ALA A 134     -15.796  11.005 -58.262  1.00 33.52           C
ATOM    422  C   ALA A 134     -11.005 -15.796 -58.262  1.00 33.52           C
ATOM    422  C   ALA A 134      11.005  15.796 -58.262  1.00 33.52           C
ATOM    423  O   ALA A 134      15.739  -9.925 -57.674  1.00 33.78           O
ATOM    423  O   ALA A 134     -15.739   9.925 -57.674  1.00 33.78           O
ATOM    423  O   ALA A 134      -9.925 -15.739 -57.674  1.00 33.78           O
ATOM    423  O   ALA A 134       9.925  15.739 -57.674  1.00 33.78           O
ATOM    424  CB  ALA A 134      13.893 -12.406 -59.040  1.00 29.31           C
ATOM    424  CB  ALA A 134     -13.893  12.406 -59.040  1.00 29.31           C
ATOM    424  CB  ALA A 134     -12.406 -13.893 -59.040  1.00 29.31           C
ATOM    424  CB  ALA A 134      12.406  13.893 -59.040  1.00 29.31           C
ATOM   3487  H   ALA A 134      14.156 -10.966 -56.266  1.00 20.00           H
ATOM   3487  H   ALA A 134     -14.156  10.966 -56.266  1.00 20.00           H
ATOM   3487  H   ALA A 134     -10.966 -14.156 -56.266  1.00 20.00           H
ATOM   3487  H   ALA A 134      10.966  14.156 -56.266  1.00 20.00           H
ATOM   3488  HA  ALA A 134      15.483 -13.055 -57.769  1.00 20.00           H
ATOM   3488  HA  ALA A 134     -15.483  13.055 -57.769  1.00 20.00           H
ATOM   3488  HA  ALA A 134     -13.055 -15.483 -57.769  1.00 20.00           H
ATOM   3488  HA  ALA A 134      13.055  15.483 -57.769  1.00 20.00           H
ATOM   3489  HB1 ALA A 134      14.455 -12.598 -59.966  1.00 20.00           H
ATOM   3489  HB1 ALA A 134     -14.455  12.598 -59.966  1.00 20.00           H
ATOM   3489  HB1 ALA A 134     -12.598 -14.455 -59.966  1.00 20.00           H
ATOM   3489  HB1 ALA A 134      12.598  14.455 -59.966  1.00 20.00           H
ATOM   3490  HB2 ALA A 134      13.269 -13.280 -58.802  1.00 20.00           H
ATOM   3490  HB2 ALA A 134     -13.269  13.280 -58.802  1.00 20.00           H
ATOM   3490  HB2 ALA A 134     -13.280 -13.269 -58.802  1.00 20.00           H
ATOM   3490  HB2 ALA A 134      13.280  13.269 -58.802  1.00 20.00           H
ATOM   3491  HB3 ALA A 134      13.251 -11.524 -59.177  1.00 20.00           H
ATOM   3491  HB3 ALA A 134     -13.251  11.524 -59.177  1.00 20.00           H
ATOM   3491  HB3 ALA A 134     -11.524 -13.251 -59.177  1.00 20.00           H
ATOM   3491  HB3 ALA A 134      11.524  13.251 -59.177  1.00 20.00           H
ATOM    425  N   LEU A 135      16.657 -11.261 -59.240  1.00 33.74           N
ATOM    425  N   LEU A 135     -16.657  11.261 -59.240  1.00 33.74           N
ATOM    425  N   LEU A 135     -11.261 -16.657 -59.240  1.00 33.74           N
ATOM    425  N   LEU A 135      11.261  16.657 -59.240  1.00 33.74           N
ATOM    426  CA  LEU A 135      17.522 -10.236 -59.797  1.00 33.37           C
ATOM    426  CA  LEU A 135     -17.522  10.236 -59.797  1.00 33.37           C
ATOM    426  CA  LEU A 135     -10.236 -17.522 -59.797  1.00 33.37           C
ATOM    426  CA  LEU A 135      10.236  17.522 -59.797  1.00 33.37           C
ATOM    427  C   LEU A 135      16.891  -9.640 -61.050  1.00 33.19           C
ATOM    427  C   LEU A 135     -16.891   9.640 -61.050  1.00 33.19           C
ATOM    427  C   LEU A 135      -9.640 -16.891 -61.050  1.00 33.19           C
ATOM    427  C   LEU A 135       9.640  16.891 -61.050  1.00 33.19           C
ATOM    428  O   LEU A 135      16.821 -10.286 -62.098  1.00 33.74           O
ATOM    428  O   LEU A 135     -16.821  10.286 -62.098  1.00 33.74           O
ATOM    428  O   LEU A 135     -10.286 -16.821 -62.098  1.00 33.74           O
ATOM    428  O   LEU A 135      10.286  16.821 -62.098  1.00 33.74           O
ATOM    429  CB  LEU A 135      18.899 -10.813 -60.118  1.00 34.21           C
ATOM    429  CB  LEU A 135     -18.899  10.813 -60.118  1.00 34.21           C
ATOM    429  CB  LEU A 135     -10.813 -18.899 -60.118  1.00 34.21           C
ATOM    429  CB  LEU A 135      10.813  18.899 -60.118  1.00 34.21           C
ATOM    430  CG  LEU A 135      19.814 -11.096 -58.923  1.00 35.40           C
ATOM    430  CG  LEU A 135     -19.814  11.096 -58.923  1.00 35.40           C
ATOM    430  CG  LEU A 135     -11.096 -19.814 -58.923  1.00 35.40           C
ATOM    430  CG  LEU A 135      11.096  19.814 -58.923  1.00 35.40           C
ATOM    431  CD1 LEU A 135      21.109 -11.763 -59.375  1.00 34.56           C
ATOM    431  CD1 LEU A 135     -21.109  11.763 -59.375  1.00 34.56           C
ATOM    431  CD1 LEU A 135     -11.763 -21.109 -59.375  1.00 34.56           C
ATOM    431  CD1 LEU A 135      11.763  21.109 -59.375  1.00 34.56           C
ATOM    432  CD2 LEU A 135      20.104  -9.806 -58.168  1.00 35.74           C
ATOM    432  CD2 LEU A 135     -20.104   9.806 -58.168  1.00 35.74           C
ATOM    432  CD2 LEU A 135      -9.806 -20.104 -58.168  1.00 35.74           C
ATOM    432  CD2 LEU A 135       9.806  20.104 -58.168  1.00 35.74           C
ATOM   3492  H   LEU A 135      16.712 -12.190 -59.605  1.00 20.00           H
ATOM   3492  H   LEU A 135     -16.712  12.190 -59.605  1.00 20.00           H
ATOM   3492  H   LEU A 135     -12.190 -16.712 -59.605  1.00 20.00           H
ATOM   3492  H   LEU A 135      12.190  16.712 -59.605  1.00 20.00           H
ATOM   3493  HA  LEU A 135      17.650  -9.430 -59.059  1.00 20.00           H
ATOM   3493  HA  LEU A 135     -17.650   9.430 -59.059  1.00 20.00           H
ATOM   3493  HA  LEU A 135      -9.430 -17.650 -59.059  1.00 20.00           H
ATOM   3493  HA  LEU A 135       9.430  17.650 -59.059  1.00 20.00           H
ATOM   3494  HB2 LEU A 135      18.748 -11.761 -60.656  1.00 20.00           H
ATOM   3494  HB2 LEU A 135     -18.748  11.761 -60.656  1.00 20.00           H
ATOM   3494  HB2 LEU A 135     -11.761 -18.748 -60.656  1.00 20.00           H
ATOM   3494  HB2 LEU A 135      11.761  18.748 -60.656  1.00 20.00           H
ATOM   3495  HB3 LEU A 135      19.417 -10.098 -60.774  1.00 20.00           H
ATOM   3495  HB3 LEU A 135     -19.417  10.098 -60.774  1.00 20.00           H
ATOM   3495  HB3 LEU A 135     -10.098 -19.417 -60.774  1.00 20.00           H
ATOM   3495  HB3 LEU A 135      10.098  19.417 -60.774  1.00 20.00           H
ATOM   3496  HG  LEU A 135      19.290 -11.784 -58.244  1.00 20.00           H
ATOM   3496  HG  LEU A 135     -19.290  11.784 -58.244  1.00 20.00           H
ATOM   3496  HG  LEU A 135     -11.784 -19.290 -58.244  1.00 20.00           H
ATOM   3496  HG  LEU A 135      11.784  19.290 -58.244  1.00 20.00           H
ATOM   3497 HD11 LEU A 135      21.748 -11.955 -58.500  1.00 20.00           H
ATOM   3497 HD11 LEU A 135     -21.748  11.955 -58.500  1.00 20.00           H
ATOM   3497 HD11 LEU A 135     -11.955 -21.748 -58.500  1.00 20.00           H
ATOM   3497 HD11 LEU A 135      11.955  21.748 -58.500  1.00 20.00           H
ATOM   3498 HD12 LEU A 135      20.876 -12.715 -59.875  1.00 20.00           H
ATOM   3498 HD12 LEU A 135     -20.876  12.715 -59.875  1.00 20.00           H
ATOM   3498 HD12 LEU A 135     -12.715 -20.876 -59.875  1.00 20.00           H
ATOM   3498 HD12 LEU A 135      12.715  20.876 -59.875  1.00 20.00           H
ATOM   3499 HD13 LEU A 135      21.637 -11.100 -60.076  1.00 20.00           H
ATOM   3499 HD13 LEU A 135     -21.637  11.100 -60.076  1.00 20.00           H
ATOM   3499 HD13 LEU A 135     -11.100 -21.637 -60.076  1.00 20.00           H
ATOM   3499 HD13 LEU A 135      11.100  21.637 -60.076  1.00 20.00           H
ATOM   3500 HD21 LEU A 135      20.761 -10.021 -57.313  1.00 20.00           H
ATOM   3500 HD21 LEU A 135     -20.761  10.021 -57.313  1.00 20.00           H
ATOM   3500 HD21 LEU A 135     -10.021 -20.761 -57.313  1.00 20.00           H
ATOM   3500 HD21 LEU A 135      10.021  20.761 -57.313  1.00 20.00           H
ATOM   3501 HD22 LEU A 135      20.600  -9.091 -58.841  1.00 20.00           H
ATOM   3501 HD22 LEU A 135     -20.600   9.091 -58.841  1.00 20.00           H
ATOM   3501 HD22 LEU A 135      -9.091 -20.600 -58.841  1.00 20.00           H
ATOM   3501 HD22 LEU A 135       9.091  20.600 -58.841  1.00 20.00           H
ATOM   3502 HD23 LEU A 135      19.160  -9.374 -57.805  1.00 20.00           H
ATOM   3502 HD23 LEU A 135     -19.160   9.374 -57.805  1.00 20.00           H
ATOM   3502 HD23 LEU A 135      -9.374 -19.160 -57.805  1.00 20.00           H
ATOM   3502 HD23 LEU A 135       9.374  19.160 -57.805  1.00 20.00           H
ATOM    433  N   SER A 136      16.425  -8.405 -60.924  1.00 32.22           N
ATOM    433  N   SER A 136     -16.425   8.405 -60.924  1.00 32.22           N
ATOM    433  N   SER A 136      -8.405 -16.425 -60.924  1.00 32.22           N
ATOM    433  N   SER A 136       8.405  16.425 -60.924  1.00 32.22           N
ATOM    434  CA  SER A 136      15.843  -7.678 -62.039  1.00 31.54           C
ATOM    434  CA  SER A 136     -15.843   7.678 -62.039  1.00 31.54           C
ATOM    434  CA  SER A 136      -7.678 -15.843 -62.039  1.00 31.54           C
ATOM    434  CA  SER A 136       7.678  15.843 -62.039  1.00 31.54           C
ATOM    435  C   SER A 136      16.898  -7.324 -63.073  1.00 32.11           C
ATOM    435  C   SER A 136     -16.898   7.324 -63.073  1.00 32.11           C
ATOM    435  C   SER A 136      -7.324 -16.898 -63.073  1.00 32.11           C
ATOM    435  C   SER A 136       7.324  16.898 -63.073  1.00 32.11           C
ATOM    436  O   SER A 136      18.089  -7.303 -62.771  1.00 33.98           O
ATOM    436  O   SER A 136     -18.089   7.303 -62.771  1.00 33.98           O
ATOM    436  O   SER A 136      -7.303 -18.089 -62.771  1.00 33.98           O
ATOM    436  O   SER A 136       7.303  18.089 -62.771  1.00 33.98           O
ATOM    437  CB  SER A 136      15.163  -6.409 -61.542  1.00 32.10           C
ATOM    437  CB  SER A 136     -15.163   6.409 -61.542  1.00 32.10           C
ATOM    437  CB  SER A 136      -6.409 -15.163 -61.542  1.00 32.10           C
ATOM    437  CB  SER A 136       6.409  15.163 -61.542  1.00 32.10           C
ATOM    438  OG  SER A 136      14.826  -5.568 -62.625  1.00 34.82           O
ATOM    438  OG  SER A 136     -14.826   5.568 -62.625  1.00 34.82           O
ATOM    438  OG  SER A 136      -5.568 -14.826 -62.625  1.00 34.82           O
ATOM    438  OG  SER A 136       5.568  14.826 -62.625  1.00 34.82           O
ATOM   3503  H   SER A 136      16.476  -7.959 -60.031  1.00 20.00           H
ATOM   3503  H   SER A 136     -16.476   7.959 -60.031  1.00 20.00           H
ATOM   3503  H   SER A 136      -7.959 -16.476 -60.031  1.00 20.00           H
ATOM   3503  H   SER A 136       7.959  16.476 -60.031  1.00 20.00           H
ATOM   3504  HA  SER A 136      15.083  -8.309 -62.523  1.00 20.00           H
ATOM   3504  HA  SER A 136     -15.083   8.309 -62.523  1.00 20.00           H
ATOM   3504  HA  SER A 136      -8.309 -15.083 -62.523  1.00 20.00           H
ATOM   3504  HA  SER A 136       8.309  15.083 -62.523  1.00 20.00           H
ATOM   3505  HB2 SER A 136      14.247  -6.680 -60.996  1.00 20.00           H
ATOM   3505  HB2 SER A 136     -14.247   6.680 -60.996  1.00 20.00           H
ATOM   3505  HB2 SER A 136      -6.680 -14.247 -60.996  1.00 20.00           H
ATOM   3505  HB2 SER A 136       6.680  14.247 -60.996  1.00 20.00           H
ATOM   3506  HB3 SER A 136      15.847  -5.873 -60.867  1.00 20.00           H
ATOM   3506  HB3 SER A 136     -15.847   5.873 -60.867  1.00 20.00           H
ATOM   3506  HB3 SER A 136      -5.873 -15.847 -60.867  1.00 20.00           H
ATOM   3506  HB3 SER A 136       5.873  15.847 -60.867  1.00 20.00           H
ATOM   3507  HG  SER A 136      14.404  -4.783 -62.297  1.00 20.00           H
ATOM   3507  HG  SER A 136     -14.404   4.783 -62.297  1.00 20.00           H
ATOM   3507  HG  SER A 136      -4.783 -14.404 -62.297  1.00 20.00           H
ATOM   3507  HG  SER A 136       4.783  14.404 -62.297  1.00 20.00           H
ATOM    439  N   GLN A 137      16.460  -7.040 -64.294  1.00 31.32           N
ATOM    439  N   GLN A 137     -16.460   7.040 -64.294  1.00 31.32           N
ATOM    439  N   GLN A 137      -7.040 -16.460 -64.294  1.00 31.32           N
ATOM    439  N   GLN A 137       7.040  16.460 -64.294  1.00 31.32           N
ATOM    440  CA  GLN A 137      17.379  -6.611 -65.343  1.00 30.87           C
ATOM    440  CA  GLN A 137     -17.379   6.611 -65.343  1.00 30.87           C
ATOM    440  CA  GLN A 137      -6.611 -17.379 -65.343  1.00 30.87           C
ATOM    440  CA  GLN A 137       6.611  17.379 -65.343  1.00 30.87           C
ATOM    441  C   GLN A 137      17.146  -5.136 -65.686  1.00 33.37           C
ATOM    441  C   GLN A 137     -17.146   5.136 -65.686  1.00 33.37           C
ATOM    441  C   GLN A 137      -5.136 -17.146 -65.686  1.00 33.37           C
ATOM    441  C   GLN A 137       5.136  17.146 -65.686  1.00 33.37           C
ATOM    442  O   GLN A 137      17.676  -4.625 -66.675  1.00 34.88           O
ATOM    442  O   GLN A 137     -17.676   4.625 -66.675  1.00 34.88           O
ATOM    442  O   GLN A 137      -4.625 -17.676 -66.675  1.00 34.88           O
ATOM    442  O   GLN A 137       4.625  17.676 -66.675  1.00 34.88           O
ATOM    443  CB  GLN A 137      17.220  -7.483 -66.587  1.00 29.80           C
ATOM    443  CB  GLN A 137     -17.220   7.483 -66.587  1.00 29.80           C
ATOM    443  CB  GLN A 137      -7.483 -17.220 -66.587  1.00 29.80           C
ATOM    443  CB  GLN A 137       7.483  17.220 -66.587  1.00 29.80           C
ATOM    444  CG  GLN A 137      17.759  -8.907 -66.448  1.00 32.25           C
ATOM    444  CG  GLN A 137     -17.759   8.907 -66.448  1.00 32.25           C
ATOM    444  CG  GLN A 137      -8.907 -17.759 -66.448  1.00 32.25           C
ATOM    444  CG  GLN A 137       8.907  17.759 -66.448  1.00 32.25           C
ATOM    445  CD  GLN A 137      19.257  -9.021 -66.720  1.00 32.47           C
ATOM    445  CD  GLN A 137     -19.257   9.021 -66.720  1.00 32.47           C
ATOM    445  CD  GLN A 137      -9.021 -19.257 -66.720  1.00 32.47           C
ATOM    445  CD  GLN A 137       9.021  19.257 -66.720  1.00 32.47           C
ATOM    446  OE1 GLN A 137      19.981  -8.023 -66.715  1.00 32.89           O
ATOM    446  OE1 GLN A 137     -19.981   8.023 -66.715  1.00 32.89           O
ATOM    446  OE1 GLN A 137      -8.023 -19.981 -66.715  1.00 32.89           O
ATOM    446  OE1 GLN A 137       8.023  19.981 -66.715  1.00 32.89           O
ATOM    447  NE2 GLN A 137      19.720 -10.245 -66.979  1.00 30.44           N
ATOM    447  NE2 GLN A 137     -19.720  10.245 -66.979  1.00 30.44           N
ATOM    447  NE2 GLN A 137     -10.245 -19.720 -66.979  1.00 30.44           N
ATOM    447  NE2 GLN A 137      10.245  19.720 -66.979  1.00 30.44           N
ATOM   3508  H   GLN A 137      15.484  -7.121 -64.498  1.00 20.00           H
ATOM   3508  H   GLN A 137     -15.484   7.121 -64.498  1.00 20.00           H
ATOM   3508  H   GLN A 137      -7.121 -15.484 -64.498  1.00 20.00           H
ATOM   3508  H   GLN A 137       7.121  15.484 -64.498  1.00 20.00           H
ATOM   3509  HA  GLN A 137      18.412  -6.718 -64.980  1.00 20.00           H
ATOM   3509  HA  GLN A 137     -18.412   6.718 -64.980  1.00 20.00           H
ATOM   3509  HA  GLN A 137      -6.718 -18.412 -64.980  1.00 20.00           H
ATOM   3509  HA  GLN A 137       6.718  18.412 -64.980  1.00 20.00           H
ATOM   3510  HB2 GLN A 137      16.148  -7.545 -66.826  1.00 20.00           H
ATOM   3510  HB2 GLN A 137     -16.148   7.545 -66.826  1.00 20.00           H
ATOM   3510  HB2 GLN A 137      -7.545 -16.148 -66.826  1.00 20.00           H
ATOM   3510  HB2 GLN A 137       7.545  16.148 -66.826  1.00 20.00           H
ATOM   3511  HB3 GLN A 137      17.753  -6.995 -67.417  1.00 20.00           H
ATOM   3511  HB3 GLN A 137     -17.753   6.995 -67.417  1.00 20.00           H
ATOM   3511  HB3 GLN A 137      -6.995 -17.753 -67.417  1.00 20.00           H
ATOM   3511  HB3 GLN A 137       6.995  17.753 -67.417  1.00 20.00           H
ATOM   3512  HG2 GLN A 137      17.564  -9.254 -65.423  1.00 20.00           H
ATOM   3512  HG2 GLN A 137     -17.564   9.254 -65.423  1.00 20.00           H
ATOM   3512  HG2 GLN A 137      -9.254 -17.564 -65.423  1.00 20.00           H
ATOM   3512  HG2 GLN A 137       9.254  17.564 -65.423  1.00 20.00           H
ATOM   3513  HG3 GLN A 137      17.226  -9.552 -67.162  1.00 20.00           H
ATOM   3513  HG3 GLN A 137     -17.226   9.552 -67.162  1.00 20.00           H
ATOM   3513  HG3 GLN A 137      -9.552 -17.226 -67.162  1.00 20.00           H
ATOM   3513  HG3 GLN A 137       9.552  17.226 -67.162  1.00 20.00           H
ATOM   3514 HE21 GLN A 137      20.690 -10.380 -67.180  1.00 20.00           H
ATOM   3514 HE21 GLN A 137     -20.690  10.380 -67.180  1.00 20.00           H
ATOM   3514 HE21 GLN A 137     -10.380 -20.690 -67.180  1.00 20.00           H
ATOM   3514 HE21 GLN A 137      10.380  20.690 -67.180  1.00 20.00           H
ATOM   3515 HE22 GLN A 137      19.097 -11.027 -66.972  1.00 20.00           H
ATOM   3515 HE22 GLN A 137     -19.097  11.027 -66.972  1.00 20.00           H
ATOM   3515 HE22 GLN A 137     -11.027 -19.097 -66.972  1.00 20.00           H
ATOM   3515 HE22 GLN A 137      11.027  19.097 -66.972  1.00 20.00           H
ATOM    448  N   GLY A 138      16.352  -4.454 -64.868  1.00 30.07           N
ATOM    448  N   GLY A 138     -16.352   4.454 -64.868  1.00 30.07           N
ATOM    448  N   GLY A 138      -4.454 -16.352 -64.868  1.00 30.07           N
ATOM    448  N   GLY A 138       4.454  16.352 -64.868  1.00 30.07           N
ATOM    449  CA  GLY A 138      16.107  -3.040 -65.072  1.00 33.62           C
ATOM    449  CA  GLY A 138     -16.107   3.040 -65.072  1.00 33.62           C
ATOM    449  CA  GLY A 138      -3.040 -16.107 -65.072  1.00 33.62           C
ATOM    449  CA  GLY A 138       3.040  16.107 -65.072  1.00 33.62           C
ATOM    450  C   GLY A 138      15.373  -2.735 -66.364  1.00 35.40           C
ATOM    450  C   GLY A 138     -15.373   2.735 -66.364  1.00 35.40           C
ATOM    450  C   GLY A 138      -2.735 -15.373 -66.364  1.00 35.40           C
ATOM    450  C   GLY A 138       2.735  15.373 -66.364  1.00 35.40           C
ATOM    451  O   GLY A 138      15.661  -1.741 -67.027  1.00 37.09           O
ATOM    451  O   GLY A 138     -15.661   1.741 -67.027  1.00 37.09           O
ATOM    451  O   GLY A 138      -1.741 -15.661 -67.027  1.00 37.09           O
ATOM    451  O   GLY A 138       1.741  15.661 -67.027  1.00 37.09           O
ATOM   3516  H   GLY A 138      15.917  -4.923 -64.100  1.00 20.00           H
ATOM   3516  H   GLY A 138     -15.917   4.923 -64.100  1.00 20.00           H
ATOM   3516  H   GLY A 138      -4.923 -15.917 -64.100  1.00 20.00           H
ATOM   3516  H   GLY A 138       4.923  15.917 -64.100  1.00 20.00           H
ATOM   3517  HA2 GLY A 138      15.504  -2.666 -64.232  1.00 20.00           H
ATOM   3517  HA2 GLY A 138     -15.504   2.666 -64.232  1.00 20.00           H
ATOM   3517  HA2 GLY A 138      -2.666 -15.504 -64.232  1.00 20.00           H
ATOM   3517  HA2 GLY A 138       2.666  15.504 -64.232  1.00 20.00           H
ATOM   3518  HA3 GLY A 138      17.075  -2.518 -65.089  1.00 20.00           H
ATOM   3518  HA3 GLY A 138     -17.075   2.518 -65.089  1.00 20.00           H
ATOM   3518  HA3 GLY A 138      -2.518 -17.075 -65.089  1.00 20.00           H
ATOM   3518  HA3 GLY A 138       2.518  17.075 -65.089  1.00 20.00           H
ATOM    452  N   THR A 139      14.419  -3.594 -66.715  1.00 34.23           N
ATOM    452  N   THR A 139     -14.419   3.594 -66.715  1.00 34.23           N
ATOM    452  N   THR A 139      -3.594 -14.419 -66.715  1.00 34.23           N
ATOM    452  N   THR A 139       3.594  14.419 -66.715  1.00 34.23           N
ATOM    453  CA  THR A 139      13.592  -3.421 -67.903  1.00 32.68           C
ATOM    453  CA  THR A 139     -13.592   3.421 -67.903  1.00 32.68           C
ATOM    453  CA  THR A 139      -3.421 -13.592 -67.903  1.00 32.68           C
ATOM    453  CA  THR A 139       3.421  13.592 -67.903  1.00 32.68           C
ATOM    454  C   THR A 139      12.404  -4.371 -67.819  1.00 32.99           C
ATOM    454  C   THR A 139     -12.404   4.371 -67.819  1.00 32.99           C
ATOM    454  C   THR A 139      -4.371 -12.404 -67.819  1.00 32.99           C
ATOM    454  C   THR A 139       4.371  12.404 -67.819  1.00 32.99           C
ATOM    455  O   THR A 139      12.465  -5.383 -67.118  1.00 33.35           O
ATOM    455  O   THR A 139     -12.465   5.383 -67.118  1.00 33.35           O
ATOM    455  O   THR A 139      -5.383 -12.465 -67.118  1.00 33.35           O
ATOM    455  O   THR A 139       5.383  12.465 -67.118  1.00 33.35           O
ATOM    456  CB  THR A 139      14.383  -3.693 -69.201  1.00 33.32           C
ATOM    456  CB  THR A 139     -14.383   3.693 -69.201  1.00 33.32           C
ATOM    456  CB  THR A 139      -3.693 -14.383 -69.201  1.00 33.32           C
ATOM    456  CB  THR A 139       3.693  14.383 -69.201  1.00 33.32           C
ATOM    457  OG1 THR A 139      13.533  -3.487 -70.337  1.00 34.37           O
ATOM    457  OG1 THR A 139     -13.533   3.487 -70.337  1.00 34.37           O
ATOM    457  OG1 THR A 139      -3.487 -13.533 -70.337  1.00 34.37           O
ATOM    457  OG1 THR A 139       3.487  13.533 -70.337  1.00 34.37           O
ATOM    458  CG2 THR A 139      14.926  -5.128 -69.223  1.00 31.80           C
ATOM    458  CG2 THR A 139     -14.926   5.128 -69.223  1.00 31.80           C
ATOM    458  CG2 THR A 139      -5.128 -14.926 -69.223  1.00 31.80           C
ATOM    458  CG2 THR A 139       5.128  14.926 -69.223  1.00 31.80           C
ATOM   3519  H   THR A 139      14.262  -4.395 -66.137  1.00 20.00           H
ATOM   3519  H   THR A 139     -14.262   4.395 -66.137  1.00 20.00           H
ATOM   3519  H   THR A 139      -4.395 -14.262 -66.137  1.00 20.00           H
ATOM   3519  H   THR A 139       4.395  14.262 -66.137  1.00 20.00           H
ATOM   3520  HA  THR A 139      13.213  -2.389 -67.939  1.00 20.00           H
ATOM   3520  HA  THR A 139     -13.213   2.389 -67.939  1.00 20.00           H
ATOM   3520  HA  THR A 139      -2.389 -13.213 -67.939  1.00 20.00           H
ATOM   3520  HA  THR A 139       2.389  13.213 -67.939  1.00 20.00           H
ATOM   3521  HB  THR A 139      15.234  -2.997 -69.240  1.00 20.00           H
ATOM   3521  HB  THR A 139     -15.234   2.997 -69.240  1.00 20.00           H
ATOM   3521  HB  THR A 139      -2.997 -15.234 -69.240  1.00 20.00           H
ATOM   3521  HB  THR A 139       2.997  15.234 -69.240  1.00 20.00           H
ATOM   3522  HG1 THR A 139      14.022  -3.655 -71.134  1.00 20.00           H
ATOM   3522  HG1 THR A 139     -14.022   3.655 -71.134  1.00 20.00           H
ATOM   3522  HG1 THR A 139      -3.655 -14.022 -71.134  1.00 20.00           H
ATOM   3522  HG1 THR A 139       3.655  14.022 -71.134  1.00 20.00           H
ATOM   3523 HG21 THR A 139      15.484  -5.295 -70.156  1.00 20.00           H
ATOM   3523 HG21 THR A 139     -15.484   5.295 -70.156  1.00 20.00           H
ATOM   3523 HG21 THR A 139      -5.295 -15.484 -70.156  1.00 20.00           H
ATOM   3523 HG21 THR A 139       5.295  15.484 -70.156  1.00 20.00           H
ATOM   3524 HG22 THR A 139      15.595  -5.280 -68.363  1.00 20.00           H
ATOM   3524 HG22 THR A 139     -15.595   5.280 -68.363  1.00 20.00           H
ATOM   3524 HG22 THR A 139      -5.280 -15.595 -68.363  1.00 20.00           H
ATOM   3524 HG22 THR A 139       5.280  15.595 -68.363  1.00 20.00           H
ATOM   3525 HG23 THR A 139      14.088  -5.838 -69.165  1.00 20.00           H
ATOM   3525 HG23 THR A 139     -14.088   5.838 -69.165  1.00 20.00           H
ATOM   3525 HG23 THR A 139      -5.838 -14.088 -69.165  1.00 20.00           H
ATOM   3525 HG23 THR A 139       5.838  14.088 -69.165  1.00 20.00           H
ATOM    459  N   THR A 140      11.317  -4.051 -68.514  1.00 33.37           N
ATOM    459  N   THR A 140     -11.317   4.051 -68.514  1.00 33.37           N
ATOM    459  N   THR A 140      -4.051 -11.317 -68.514  1.00 33.37           N
ATOM    459  N   THR A 140       4.051  11.317 -68.514  1.00 33.37           N
ATOM    460  CA  THR A 140      10.204  -4.993 -68.607  1.00 33.99           C
ATOM    460  CA  THR A 140     -10.204   4.993 -68.607  1.00 33.99           C
ATOM    460  CA  THR A 140      -4.993 -10.204 -68.607  1.00 33.99           C
ATOM    460  CA  THR A 140       4.993  10.204 -68.607  1.00 33.99           C
ATOM    461  C   THR A 140      10.420  -5.911 -69.811  1.00 33.34           C
ATOM    461  C   THR A 140     -10.420   5.911 -69.811  1.00 33.34           C
ATOM    461  C   THR A 140      -5.911 -10.420 -69.811  1.00 33.34           C
ATOM    461  C   THR A 140       5.911  10.420 -69.811  1.00 33.34           C
ATOM    462  O   THR A 140      11.296  -5.652 -70.640  1.00 32.45           O
ATOM    462  O   THR A 140     -11.296   5.652 -70.640  1.00 32.45           O
ATOM    462  O   THR A 140      -5.652 -11.296 -70.640  1.00 32.45           O
ATOM    462  O   THR A 140       5.652  11.296 -70.640  1.00 32.45           O
ATOM    463  CB  THR A 140       8.834  -4.284 -68.719  1.00 33.60           C
ATOM    463  CB  THR A 140      -8.834   4.284 -68.719  1.00 33.60           C
ATOM    463  CB  THR A 140      -4.284  -8.834 -68.719  1.00 33.60           C
ATOM    463  CB  THR A 140       4.284   8.834 -68.719  1.00 33.60           C
ATOM    464  OG1 THR A 140       8.734  -3.614 -69.981  1.00 33.33           O
ATOM    464  OG1 THR A 140      -8.734   3.614 -69.981  1.00 33.33           O
ATOM    464  OG1 THR A 140      -3.614  -8.734 -69.981  1.00 33.33           O
ATOM    464  OG1 THR A 140       3.614   8.734 -69.981  1.00 33.33           O
ATOM    465  CG2 THR A 140       8.659  -3.283 -67.602  1.00 34.24           C
ATOM    465  CG2 THR A 140      -8.659   3.283 -67.602  1.00 34.24           C
ATOM    465  CG2 THR A 140      -3.283  -8.659 -67.602  1.00 34.24           C
ATOM    465  CG2 THR A 140       3.283   8.659 -67.602  1.00 34.24           C
ATOM   3526  H   THR A 140      11.261  -3.165 -68.974  1.00 20.00           H
ATOM   3526  H   THR A 140     -11.261   3.165 -68.974  1.00 20.00           H
ATOM   3526  H   THR A 140      -3.165 -11.261 -68.974  1.00 20.00           H
ATOM   3526  H   THR A 140       3.165  11.261 -68.974  1.00 20.00           H
ATOM   3527  HA  THR A 140      10.188  -5.617 -67.701  1.00 20.00           H
ATOM   3527  HA  THR A 140     -10.188   5.617 -67.701  1.00 20.00           H
ATOM   3527  HA  THR A 140      -5.617 -10.188 -67.701  1.00 20.00           H
ATOM   3527  HA  THR A 140       5.617  10.188 -67.701  1.00 20.00           H
ATOM   3528  HB  THR A 140       8.044  -5.045 -68.638  1.00 20.00           H
ATOM   3528  HB  THR A 140      -8.044   5.045 -68.638  1.00 20.00           H
ATOM   3528  HB  THR A 140      -5.045  -8.044 -68.638  1.00 20.00           H
ATOM   3528  HB  THR A 140       5.045   8.044 -68.638  1.00 20.00           H
ATOM   3529  HG1 THR A 140       7.891  -3.181 -70.044  1.00 20.00           H
ATOM   3529  HG1 THR A 140      -7.891   3.181 -70.044  1.00 20.00           H
ATOM   3529  HG1 THR A 140      -3.181  -7.891 -70.044  1.00 20.00           H
ATOM   3529  HG1 THR A 140       3.181   7.891 -70.044  1.00 20.00           H
ATOM   3530 HG21 THR A 140       7.680  -2.791 -67.700  1.00 20.00           H
ATOM   3530 HG21 THR A 140      -7.680   2.791 -67.700  1.00 20.00           H
ATOM   3530 HG21 THR A 140      -2.791  -7.680 -67.700  1.00 20.00           H
ATOM   3530 HG21 THR A 140       2.791   7.680 -67.700  1.00 20.00           H
ATOM   3531 HG22 THR A 140       8.713  -3.801 -66.633  1.00 20.00           H
ATOM   3531 HG22 THR A 140      -8.713   3.801 -66.633  1.00 20.00           H
ATOM   3531 HG22 THR A 140      -3.801  -8.713 -66.633  1.00 20.00           H
ATOM   3531 HG22 THR A 140       3.801   8.713 -66.633  1.00 20.00           H
ATOM   3532 HG23 THR A 140       9.456  -2.527 -67.659  1.00 20.00           H
ATOM   3532 HG23 THR A 140      -9.456   2.527 -67.659  1.00 20.00           H
ATOM   3532 HG23 THR A 140      -2.527  -9.456 -67.659  1.00 20.00           H
ATOM   3532 HG23 THR A 140       2.527   9.456 -67.659  1.00 20.00           H
ATOM    466  N   ILE A 141       9.633  -6.982 -69.894  1.00 33.79           N
ATOM    466  N   ILE A 141      -9.633   6.982 -69.894  1.00 33.79           N
ATOM    466  N   ILE A 141      -6.982  -9.633 -69.894  1.00 33.79           N
ATOM    466  N   ILE A 141       6.982   9.633 -69.894  1.00 33.79           N
ATOM    467  CA  ILE A 141       9.782  -7.963 -70.964  1.00 36.26           C
ATOM    467  CA  ILE A 141      -9.782   7.963 -70.964  1.00 36.26           C
ATOM    467  CA  ILE A 141      -7.963  -9.782 -70.964  1.00 36.26           C
ATOM    467  CA  ILE A 141       7.963   9.782 -70.964  1.00 36.26           C
ATOM    468  C   ILE A 141       9.396  -7.386 -72.319  1.00 36.98           C
ATOM    468  C   ILE A 141      -9.396   7.386 -72.319  1.00 36.98           C
ATOM    468  C   ILE A 141      -7.386  -9.396 -72.319  1.00 36.98           C
ATOM    468  C   ILE A 141       7.386   9.396 -72.319  1.00 36.98           C
ATOM    469  O   ILE A 141      10.074  -7.628 -73.317  1.00 38.13           O
ATOM    469  O   ILE A 141     -10.074   7.628 -73.317  1.00 38.13           O
ATOM    469  O   ILE A 141      -7.628 -10.074 -73.317  1.00 38.13           O
ATOM    469  O   ILE A 141       7.628  10.074 -73.317  1.00 38.13           O
ATOM    470  CB  ILE A 141       8.941  -9.218 -70.713  1.00 38.97           C
ATOM    470  CB  ILE A 141      -8.941   9.218 -70.713  1.00 38.97           C
ATOM    470  CB  ILE A 141      -9.218  -8.941 -70.713  1.00 38.97           C
ATOM    470  CB  ILE A 141       9.218   8.941 -70.713  1.00 38.97           C
ATOM    471  CG1 ILE A 141       9.044  -9.656 -69.254  1.00 42.29           C
ATOM    471  CG1 ILE A 141      -9.044   9.656 -69.254  1.00 42.29           C
ATOM    471  CG1 ILE A 141      -9.656  -9.044 -69.254  1.00 42.29           C
ATOM    471  CG1 ILE A 141       9.656   9.044 -69.254  1.00 42.29           C
ATOM    472  CG2 ILE A 141       9.395 -10.342 -71.628  1.00 37.69           C
ATOM    472  CG2 ILE A 141      -9.395  10.342 -71.628  1.00 37.69           C
ATOM    472  CG2 ILE A 141     -10.342  -9.395 -71.628  1.00 37.69           C
ATOM    472  CG2 ILE A 141      10.342   9.395 -71.628  1.00 37.69           C
ATOM    473  CD1 ILE A 141       8.360 -10.974 -68.969  1.00 43.22           C
ATOM    473  CD1 ILE A 141      -8.360  10.974 -68.969  1.00 43.22           C
ATOM    473  CD1 ILE A 141     -10.974  -8.360 -68.969  1.00 43.22           C
ATOM    473  CD1 ILE A 141      10.974   8.360 -68.969  1.00 43.22           C
ATOM   3533  H   ILE A 141       8.921  -7.118 -69.205  1.00 20.00           H
ATOM   3533  H   ILE A 141      -8.921   7.118 -69.205  1.00 20.00           H
ATOM   3533  H   ILE A 141      -7.118  -8.921 -69.205  1.00 20.00           H
ATOM   3533  H   ILE A 141       7.118   8.921 -69.205  1.00 20.00           H
ATOM   3534  HA  ILE A 141      10.837  -8.270 -71.016  1.00 20.00           H
ATOM   3534  HA  ILE A 141     -10.837   8.270 -71.016  1.00 20.00           H
ATOM   3534  HA  ILE A 141      -8.270 -10.837 -71.016  1.00 20.00           H
ATOM   3534  HA  ILE A 141       8.270  10.837 -71.016  1.00 20.00           H
ATOM   3535  HB  ILE A 141       7.889  -8.985 -70.936  1.00 20.00           H
ATOM   3535  HB  ILE A 141      -7.889   8.985 -70.936  1.00 20.00           H
ATOM   3535  HB  ILE A 141      -8.985  -7.889 -70.936  1.00 20.00           H
ATOM   3535  HB  ILE A 141       8.985   7.889 -70.936  1.00 20.00           H
ATOM   3536 HG12 ILE A 141      10.108  -9.753 -68.994  1.00 20.00           H
ATOM   3536 HG12 ILE A 141     -10.108   9.753 -68.994  1.00 20.00           H
ATOM   3536 HG12 ILE A 141      -9.753 -10.108 -68.994  1.00 20.00           H
ATOM   3536 HG12 ILE A 141       9.753  10.108 -68.994  1.00 20.00           H
ATOM   3537 HG13 ILE A 141       8.582  -8.881 -68.625  1.00 20.00           H
ATOM   3537 HG13 ILE A 141      -8.582   8.881 -68.625  1.00 20.00           H
ATOM   3537 HG13 ILE A 141      -8.881  -8.582 -68.625  1.00 20.00           H
ATOM   3537 HG13 ILE A 141       8.881   8.582 -68.625  1.00 20.00           H
ATOM   3538 HG21 ILE A 141       8.785 -11.238 -71.440  1.00 20.00           H
ATOM   3538 HG21 ILE A 141      -8.785  11.238 -71.440  1.00 20.00           H
ATOM   3538 HG21 ILE A 141     -11.238  -8.785 -71.440  1.00 20.00           H
ATOM   3538 HG21 ILE A 141      11.238   8.785 -71.440  1.00 20.00           H
ATOM   3539 HG22 ILE A 141       9.276 -10.032 -72.677  1.00 20.00           H
ATOM   3539 HG22 ILE A 141      -9.276  10.032 -72.677  1.00 20.00           H
ATOM   3539 HG22 ILE A 141     -10.032  -9.276 -72.677  1.00 20.00           H
ATOM   3539 HG22 ILE A 141      10.032   9.276 -72.677  1.00 20.00           H
ATOM   3540 HG23 ILE A 141      10.453 -10.571 -71.431  1.00 20.00           H
ATOM   3540 HG23 ILE A 141     -10.453  10.571 -71.431  1.00 20.00           H
ATOM   3540 HG23 ILE A 141     -10.571 -10.453 -71.431  1.00 20.00           H
ATOM   3540 HG23 ILE A 141      10.571  10.453 -71.431  1.00 20.00           H
ATOM   3541 HD11 ILE A 141       8.475 -11.224 -67.904  1.00 20.00           H
ATOM   3541 HD11 ILE A 141      -8.475  11.224 -67.904  1.00 20.00           H
ATOM   3541 HD11 ILE A 141     -11.224  -8.475 -67.904  1.00 20.00           H
ATOM   3541 HD11 ILE A 141      11.224   8.475 -67.904  1.00 20.00           H
ATOM   3542 HD12 ILE A 141       7.291 -10.892 -69.213  1.00 20.00           H
ATOM   3542 HD12 ILE A 141      -7.291  10.892 -69.213  1.00 20.00           H
ATOM   3542 HD12 ILE A 141     -10.892  -7.291 -69.213  1.00 20.00           H
ATOM   3542 HD12 ILE A 141      10.892   7.291 -69.213  1.00 20.00           H
ATOM   3543 HD13 ILE A 141       8.817 -11.764 -69.583  1.00 20.00           H
ATOM   3543 HD13 ILE A 141      -8.817  11.764 -69.583  1.00 20.00           H
ATOM   3543 HD13 ILE A 141     -11.764  -8.817 -69.583  1.00 20.00           H
ATOM   3543 HD13 ILE A 141      11.764   8.817 -69.583  1.00 20.00           H
ATOM    474  N   ARG A 142       8.313  -6.618 -72.357  1.00 36.90           N
ATOM    474  N   ARG A 142      -8.313   6.618 -72.357  1.00 36.90           N
ATOM    474  N   ARG A 142      -6.618  -8.313 -72.357  1.00 36.90           N
ATOM    474  N   ARG A 142       6.618   8.313 -72.357  1.00 36.90           N
ATOM    475  CA  ARG A 142       7.878  -6.004 -73.613  1.00 38.63           C
ATOM    475  CA  ARG A 142      -7.878   6.004 -73.613  1.00 38.63           C
ATOM    475  CA  ARG A 142      -6.004  -7.878 -73.613  1.00 38.63           C
ATOM    475  CA  ARG A 142       6.004   7.878 -73.613  1.00 38.63           C
ATOM    476  C   ARG A 142       8.759  -4.818 -74.007  1.00 39.35           C
ATOM    476  C   ARG A 142      -8.759   4.818 -74.007  1.00 39.35           C
ATOM    476  C   ARG A 142      -4.818  -8.759 -74.007  1.00 39.35           C
ATOM    476  C   ARG A 142       4.818   8.759 -74.007  1.00 39.35           C
ATOM    477  O   ARG A 142       8.823  -4.450 -75.177  1.00 40.60           O
ATOM    477  O   ARG A 142      -8.823   4.450 -75.177  1.00 40.60           O
ATOM    477  O   ARG A 142      -4.450  -8.823 -75.177  1.00 40.60           O
ATOM    477  O   ARG A 142       4.450   8.823 -75.177  1.00 40.60           O
ATOM    478  CB  ARG A 142       6.421  -5.556 -73.515  1.00 38.10           C
ATOM    478  CB  ARG A 142      -6.421   5.556 -73.515  1.00 38.10           C
ATOM    478  CB  ARG A 142      -5.556  -6.421 -73.515  1.00 38.10           C
ATOM    478  CB  ARG A 142       5.556   6.421 -73.515  1.00 38.10           C
ATOM    479  CG  ARG A 142       5.427  -6.675 -73.735  1.00 39.29           C
ATOM    479  CG  ARG A 142      -5.427   6.675 -73.735  1.00 39.29           C
ATOM    479  CG  ARG A 142      -6.675  -5.427 -73.735  1.00 39.29           C
ATOM    479  CG  ARG A 142       6.675   5.427 -73.735  1.00 39.29           C
ATOM    480  CD  ARG A 142       5.696  -7.341 -75.067  1.00 40.22           C
ATOM    480  CD  ARG A 142      -5.696   7.341 -75.067  1.00 40.22           C
ATOM    480  CD  ARG A 142      -7.341  -5.696 -75.067  1.00 40.22           C
ATOM    480  CD  ARG A 142       7.341   5.696 -75.067  1.00 40.22           C
ATOM    481  NE  ARG A 142       4.609  -8.214 -75.494  1.00 40.70           N
ATOM    481  NE  ARG A 142      -4.609   8.214 -75.494  1.00 40.70           N
ATOM    481  NE  ARG A 142      -8.214  -4.609 -75.494  1.00 40.70           N
ATOM    481  NE  ARG A 142       8.214   4.609 -75.494  1.00 40.70           N
ATOM    482  CZ  ARG A 142       4.597  -8.850 -76.658  1.00 40.86           C
ATOM    482  CZ  ARG A 142      -4.597   8.850 -76.658  1.00 40.86           C
ATOM    482  CZ  ARG A 142      -8.850  -4.597 -76.658  1.00 40.86           C
ATOM    482  CZ  ARG A 142       8.850   4.597 -76.658  1.00 40.86           C
ATOM    483  NH1 ARG A 142       5.617  -8.700 -77.490  1.00 40.79           N
ATOM    483  NH1 ARG A 142      -5.617   8.700 -77.490  1.00 40.79           N
ATOM    483  NH1 ARG A 142      -8.700  -5.617 -77.490  1.00 40.79           N
ATOM    483  NH1 ARG A 142       8.700   5.617 -77.490  1.00 40.79           N
ATOM    484  NH2 ARG A 142       3.575  -9.631 -76.990  1.00 40.82           N
ATOM    484  NH2 ARG A 142      -3.575   9.631 -76.990  1.00 40.82           N
ATOM    484  NH2 ARG A 142      -9.631  -3.575 -76.990  1.00 40.82           N
ATOM    484  NH2 ARG A 142       9.631   3.575 -76.990  1.00 40.82           N
ATOM   3544  H   ARG A 142       7.790  -6.458 -71.520  1.00 20.00           H
ATOM   3544  H   ARG A 142      -7.790   6.458 -71.520  1.00 20.00           H
ATOM   3544  H   ARG A 142      -6.458  -7.790 -71.520  1.00 20.00           H
ATOM   3544  H   ARG A 142       6.458   7.790 -71.520  1.00 20.00           H
ATOM   3545  HA  ARG A 142       7.947  -6.755 -74.414  1.00 20.00           H
ATOM   3545  HA  ARG A 142      -7.947   6.755 -74.414  1.00 20.00           H
ATOM   3545  HA  ARG A 142      -6.755  -7.947 -74.414  1.00 20.00           H
ATOM   3545  HA  ARG A 142       6.755   7.947 -74.414  1.00 20.00           H
ATOM   3546  HB2 ARG A 142       6.254  -5.134 -72.513  1.00 20.00           H
ATOM   3546  HB2 ARG A 142      -6.254   5.134 -72.513  1.00 20.00           H
ATOM   3546  HB2 ARG A 142      -5.134  -6.254 -72.513  1.00 20.00           H
ATOM   3546  HB2 ARG A 142       5.134   6.254 -72.513  1.00 20.00           H
ATOM   3547  HB3 ARG A 142       6.244  -4.780 -74.274  1.00 20.00           H
ATOM   3547  HB3 ARG A 142      -6.244   4.780 -74.274  1.00 20.00           H
ATOM   3547  HB3 ARG A 142      -4.780  -6.244 -74.274  1.00 20.00           H
ATOM   3547  HB3 ARG A 142       4.780   6.244 -74.274  1.00 20.00           H
ATOM   3548  HG2 ARG A 142       5.527  -7.416 -72.929  1.00 20.00           H
ATOM   3548  HG2 ARG A 142      -5.527   7.416 -72.929  1.00 20.00           H
ATOM   3548  HG2 ARG A 142      -7.416  -5.527 -72.929  1.00 20.00           H
ATOM   3548  HG2 ARG A 142       7.416   5.527 -72.929  1.00 20.00           H
ATOM   3549  HG3 ARG A 142       4.407  -6.264 -73.731  1.00 20.00           H
ATOM   3549  HG3 ARG A 142      -4.407   6.264 -73.731  1.00 20.00           H
ATOM   3549  HG3 ARG A 142      -6.264  -4.407 -73.731  1.00 20.00           H
ATOM   3549  HG3 ARG A 142       6.264   4.407 -73.731  1.00 20.00           H
ATOM   3550  HD2 ARG A 142       5.838  -6.559 -75.828  1.00 20.00           H
ATOM   3550  HD2 ARG A 142      -5.838   6.559 -75.828  1.00 20.00           H
ATOM   3550  HD2 ARG A 142      -6.559  -5.838 -75.828  1.00 20.00           H
ATOM   3550  HD2 ARG A 142       6.559   5.838 -75.828  1.00 20.00           H
ATOM   3551  HD3 ARG A 142       6.614  -7.940 -74.981  1.00 20.00           H
ATOM   3551  HD3 ARG A 142      -6.614   7.940 -74.981  1.00 20.00           H
ATOM   3551  HD3 ARG A 142      -7.940  -6.614 -74.981  1.00 20.00           H
ATOM   3551  HD3 ARG A 142       7.940   6.614 -74.981  1.00 20.00           H
ATOM   3552  HE  ARG A 142       3.832  -8.340 -74.877  1.00 20.00           H
ATOM   3552  HE  ARG A 142      -3.832   8.340 -74.877  1.00 20.00           H
ATOM   3552  HE  ARG A 142      -8.340  -3.832 -74.877  1.00 20.00           H
ATOM   3552  HE  ARG A 142       8.340   3.832 -74.877  1.00 20.00           H
ATOM   3553 HH11 ARG A 142       5.619  -9.175 -78.370  1.00 20.00           H
ATOM   3553 HH11 ARG A 142      -5.619   9.175 -78.370  1.00 20.00           H
ATOM   3553 HH11 ARG A 142      -9.175  -5.619 -78.370  1.00 20.00           H
ATOM   3553 HH11 ARG A 142       9.175   5.619 -78.370  1.00 20.00           H
ATOM   3554 HH12 ARG A 142       6.385  -8.112 -77.238  1.00 20.00           H
ATOM   3554 HH12 ARG A 142      -6.385   8.112 -77.238  1.00 20.00           H
ATOM   3554 HH12 ARG A 142      -8.112  -6.385 -77.238  1.00 20.00           H
ATOM   3554 HH12 ARG A 142       8.112   6.385 -77.238  1.00 20.00           H
ATOM   3555 HH21 ARG A 142       3.575 -10.107 -77.869  1.00 20.00           H
ATOM   3555 HH21 ARG A 142      -3.575  10.107 -77.869  1.00 20.00           H
ATOM   3555 HH21 ARG A 142     -10.107  -3.575 -77.869  1.00 20.00           H
ATOM   3555 HH21 ARG A 142      10.107   3.575 -77.869  1.00 20.00           H
ATOM   3556 HH22 ARG A 142       2.806  -9.743 -76.361  1.00 20.00           H
ATOM   3556 HH22 ARG A 142      -2.806   9.743 -76.361  1.00 20.00           H
ATOM   3556 HH22 ARG A 142      -9.743  -2.806 -76.361  1.00 20.00           H
ATOM   3556 HH22 ARG A 142       9.743   2.806 -76.361  1.00 20.00           H
ATOM    485  N   GLY A 143       9.425  -4.223 -73.021  1.00 37.67           N
ATOM    485  N   GLY A 143      -9.425   4.223 -73.021  1.00 37.67           N
ATOM    485  N   GLY A 143      -4.223  -9.425 -73.021  1.00 37.67           N
ATOM    485  N   GLY A 143       4.223   9.425 -73.021  1.00 37.67           N
ATOM    486  CA  GLY A 143      10.330  -3.120 -73.267  1.00 36.60           C
ATOM    486  CA  GLY A 143     -10.330   3.120 -73.267  1.00 36.60           C
ATOM    486  CA  GLY A 143      -3.120 -10.330 -73.267  1.00 36.60           C
ATOM    486  CA  GLY A 143       3.120  10.330 -73.267  1.00 36.60           C
ATOM    487  C   GLY A 143      11.444  -3.534 -74.201  1.00 36.72           C
ATOM    487  C   GLY A 143     -11.444   3.534 -74.201  1.00 36.72           C
ATOM    487  C   GLY A 143      -3.534 -11.444 -74.201  1.00 36.72           C
ATOM    487  C   GLY A 143       3.534  11.444 -74.201  1.00 36.72           C
ATOM    488  O   GLY A 143      11.902  -4.675 -74.170  1.00 37.50           O
ATOM    488  O   GLY A 143     -11.902   4.675 -74.170  1.00 37.50           O
ATOM    488  O   GLY A 143      -4.675 -11.902 -74.170  1.00 37.50           O
ATOM    488  O   GLY A 143       4.675  11.902 -74.170  1.00 37.50           O
ATOM   3557  H   GLY A 143       9.297  -4.547 -72.084  1.00 20.00           H
ATOM   3557  H   GLY A 143      -9.297   4.547 -72.084  1.00 20.00           H
ATOM   3557  H   GLY A 143      -4.547  -9.297 -72.084  1.00 20.00           H
ATOM   3557  H   GLY A 143       4.547   9.297 -72.084  1.00 20.00           H
ATOM   3558  HA2 GLY A 143       9.770  -2.289 -73.721  1.00 20.00           H
ATOM   3558  HA2 GLY A 143      -9.770   2.289 -73.721  1.00 20.00           H
ATOM   3558  HA2 GLY A 143      -2.289  -9.770 -73.721  1.00 20.00           H
ATOM   3558  HA2 GLY A 143       2.289   9.770 -73.721  1.00 20.00           H
ATOM   3559  HA3 GLY A 143      10.765  -2.791 -72.312  1.00 20.00           H
ATOM   3559  HA3 GLY A 143     -10.765   2.791 -72.312  1.00 20.00           H
ATOM   3559  HA3 GLY A 143      -2.791 -10.765 -72.312  1.00 20.00           H
ATOM   3559  HA3 GLY A 143       2.791  10.765 -72.312  1.00 20.00           H
ATOM    489  N   LYS A 144      11.879  -2.610 -75.045  1.00 35.94           N
ATOM    489  N   LYS A 144     -11.879   2.610 -75.045  1.00 35.94           N
ATOM    489  N   LYS A 144      -2.610 -11.879 -75.045  1.00 35.94           N
ATOM    489  N   LYS A 144       2.610  11.879 -75.045  1.00 35.94           N
ATOM    490  CA  LYS A 144      12.929  -2.914 -76.003  1.00 36.15           C
ATOM    490  CA  LYS A 144     -12.929   2.914 -76.003  1.00 36.15           C
ATOM    490  CA  LYS A 144      -2.914 -12.929 -76.003  1.00 36.15           C
ATOM    490  CA  LYS A 144       2.914  12.929 -76.003  1.00 36.15           C
ATOM    491  C   LYS A 144      14.274  -3.203 -75.327  1.00 35.81           C
ATOM    491  C   LYS A 144     -14.274   3.203 -75.327  1.00 35.81           C
ATOM    491  C   LYS A 144      -3.203 -14.274 -75.327  1.00 35.81           C
ATOM    491  C   LYS A 144       3.203  14.274 -75.327  1.00 35.81           C
ATOM    492  O   LYS A 144      15.111  -3.911 -75.889  1.00 36.45           O
ATOM    492  O   LYS A 144     -15.111   3.911 -75.889  1.00 36.45           O
ATOM    492  O   LYS A 144      -3.911 -15.111 -75.889  1.00 36.45           O
ATOM    492  O   LYS A 144       3.911  15.111 -75.889  1.00 36.45           O
ATOM    493  CB  LYS A 144      13.072  -1.765 -76.998  1.00 37.94           C
ATOM    493  CB  LYS A 144     -13.072   1.765 -76.998  1.00 37.94           C
ATOM    493  CB  LYS A 144      -1.765 -13.072 -76.998  1.00 37.94           C
ATOM    493  CB  LYS A 144       1.765  13.072 -76.998  1.00 37.94           C
ATOM    494  CG  LYS A 144      11.860  -1.582 -77.908  1.00 39.23           C
ATOM    494  CG  LYS A 144     -11.860   1.582 -77.908  1.00 39.23           C
ATOM    494  CG  LYS A 144      -1.582 -11.860 -77.908  1.00 39.23           C
ATOM    494  CG  LYS A 144       1.582  11.860 -77.908  1.00 39.23           C
ATOM    495  CD  LYS A 144      12.101  -0.434 -78.862  1.00 41.69           C
ATOM    495  CD  LYS A 144     -12.101   0.434 -78.862  1.00 41.69           C
ATOM    495  CD  LYS A 144      -0.434 -12.101 -78.862  1.00 41.69           C
ATOM    495  CD  LYS A 144       0.434  12.101 -78.862  1.00 41.69           C
ATOM    496  CE  LYS A 144      10.872  -0.096 -79.668  1.00 44.11           C
ATOM    496  CE  LYS A 144     -10.872   0.096 -79.668  1.00 44.11           C
ATOM    496  CE  LYS A 144      -0.096 -10.872 -79.668  1.00 44.11           C
ATOM    496  CE  LYS A 144       0.096  10.872 -79.668  1.00 44.11           C
ATOM    497  NZ  LYS A 144      11.062   1.202 -80.387  1.00 46.03           N
ATOM    497  NZ  LYS A 144     -11.062  -1.202 -80.387  1.00 46.03           N
ATOM    497  NZ  LYS A 144       1.202 -11.062 -80.387  1.00 46.03           N
ATOM    497  NZ  LYS A 144      -1.202  11.062 -80.387  1.00 46.03           N
ATOM   3560  H   LYS A 144      11.480  -1.693 -75.023  1.00 20.00           H
ATOM   3560  H   LYS A 144     -11.480   1.693 -75.023  1.00 20.00           H
ATOM   3560  H   LYS A 144      -1.693 -11.480 -75.023  1.00 20.00           H
ATOM   3560  H   LYS A 144       1.693  11.480 -75.023  1.00 20.00           H
ATOM   3561  HA  LYS A 144      12.640  -3.812 -76.568  1.00 20.00           H
ATOM   3561  HA  LYS A 144     -12.640   3.812 -76.568  1.00 20.00           H
ATOM   3561  HA  LYS A 144      -3.812 -12.640 -76.568  1.00 20.00           H
ATOM   3561  HA  LYS A 144       3.812  12.640 -76.568  1.00 20.00           H
ATOM   3562  HB2 LYS A 144      13.225  -0.834 -76.433  1.00 20.00           H
ATOM   3562  HB2 LYS A 144     -13.225   0.834 -76.433  1.00 20.00           H
ATOM   3562  HB2 LYS A 144      -0.834 -13.225 -76.433  1.00 20.00           H
ATOM   3562  HB2 LYS A 144       0.834  13.225 -76.433  1.00 20.00           H
ATOM   3563  HB3 LYS A 144      13.952  -1.960 -77.628  1.00 20.00           H
ATOM   3563  HB3 LYS A 144     -13.952   1.960 -77.628  1.00 20.00           H
ATOM   3563  HB3 LYS A 144      -1.960 -13.952 -77.628  1.00 20.00           H
ATOM   3563  HB3 LYS A 144       1.960  13.952 -77.628  1.00 20.00           H
ATOM   3564  HG2 LYS A 144      11.693  -2.505 -78.483  1.00 20.00           H
ATOM   3564  HG2 LYS A 144     -11.693   2.505 -78.483  1.00 20.00           H
ATOM   3564  HG2 LYS A 144      -2.505 -11.693 -78.483  1.00 20.00           H
ATOM   3564  HG2 LYS A 144       2.505  11.693 -78.483  1.00 20.00           H
ATOM   3565  HG3 LYS A 144      10.973  -1.366 -77.295  1.00 20.00           H
ATOM   3565  HG3 LYS A 144     -10.973   1.366 -77.295  1.00 20.00           H
ATOM   3565  HG3 LYS A 144      -1.366 -10.973 -77.295  1.00 20.00           H
ATOM   3565  HG3 LYS A 144       1.366  10.973 -77.295  1.00 20.00           H
ATOM   3566  HD2 LYS A 144      12.399   0.452 -78.282  1.00 20.00           H
ATOM   3566  HD2 LYS A 144     -12.399  -0.452 -78.282  1.00 20.00           H
ATOM   3566  HD2 LYS A 144       0.452 -12.399 -78.282  1.00 20.00           H
ATOM   3566  HD2 LYS A 144      -0.452  12.399 -78.282  1.00 20.00           H
ATOM   3567  HD3 LYS A 144      12.912  -0.711 -79.552  1.00 20.00           H
ATOM   3567  HD3 LYS A 144     -12.912   0.711 -79.552  1.00 20.00           H
ATOM   3567  HD3 LYS A 144      -0.711 -12.912 -79.552  1.00 20.00           H
ATOM   3567  HD3 LYS A 144       0.711  12.912 -79.552  1.00 20.00           H
ATOM   3568  HE2 LYS A 144      10.689  -0.894 -80.403  1.00 20.00           H
ATOM   3568  HE2 LYS A 144     -10.689   0.894 -80.403  1.00 20.00           H
ATOM   3568  HE2 LYS A 144      -0.894 -10.689 -80.403  1.00 20.00           H
ATOM   3568  HE2 LYS A 144       0.894  10.689 -80.403  1.00 20.00           H
ATOM   3569  HE3 LYS A 144      10.007  -0.014 -78.993  1.00 20.00           H
ATOM   3569  HE3 LYS A 144     -10.007   0.014 -78.993  1.00 20.00           H
ATOM   3569  HE3 LYS A 144      -0.014 -10.007 -78.993  1.00 20.00           H
ATOM   3569  HE3 LYS A 144       0.014  10.007 -78.993  1.00 20.00           H
ATOM   3570  HZ1 LYS A 144      10.241   1.414 -80.917  1.00 20.00           H
ATOM   3570  HZ1 LYS A 144     -10.241  -1.414 -80.917  1.00 20.00           H
ATOM   3570  HZ1 LYS A 144       1.414 -10.241 -80.917  1.00 20.00           H
ATOM   3570  HZ1 LYS A 144      -1.414  10.241 -80.917  1.00 20.00           H
ATOM   3571  HZ2 LYS A 144      11.226   1.930 -79.722  1.00 20.00           H
ATOM   3571  HZ2 LYS A 144     -11.226  -1.930 -79.722  1.00 20.00           H
ATOM   3571  HZ2 LYS A 144       1.930 -11.226 -79.722  1.00 20.00           H
ATOM   3571  HZ2 LYS A 144      -1.930  11.226 -79.722  1.00 20.00           H
ATOM   3572  HZ3 LYS A 144      11.846   1.130 -81.003  1.00 20.00           H
ATOM   3572  HZ3 LYS A 144     -11.846  -1.130 -81.003  1.00 20.00           H
ATOM   3572  HZ3 LYS A 144       1.130 -11.846 -81.003  1.00 20.00           H
ATOM   3572  HZ3 LYS A 144      -1.130  11.846 -81.003  1.00 20.00           H
ATOM    498  N   HIS A 145      14.474  -2.674 -74.119  1.00 34.15           N
ATOM    498  N   HIS A 145     -14.474   2.674 -74.119  1.00 34.15           N
ATOM    498  N   HIS A 145      -2.674 -14.474 -74.119  1.00 34.15           N
ATOM    498  N   HIS A 145       2.674  14.474 -74.119  1.00 34.15           N
ATOM    499  CA  HIS A 145      15.725  -2.886 -73.388  1.00 34.12           C
ATOM    499  CA  HIS A 145     -15.725   2.886 -73.388  1.00 34.12           C
ATOM    499  CA  HIS A 145      -2.886 -15.725 -73.388  1.00 34.12           C
ATOM    499  CA  HIS A 145       2.886  15.725 -73.388  1.00 34.12           C
ATOM    500  C   HIS A 145      15.845  -4.311 -72.852  1.00 35.03           C
ATOM    500  C   HIS A 145     -15.845   4.311 -72.852  1.00 35.03           C
ATOM    500  C   HIS A 145      -4.311 -15.845 -72.852  1.00 35.03           C
ATOM    500  C   HIS A 145       4.311  15.845 -72.852  1.00 35.03           C
ATOM    501  O   HIS A 145      16.826  -4.639 -72.184  1.00 36.48           O
ATOM    501  O   HIS A 145     -16.826   4.639 -72.184  1.00 36.48           O
ATOM    501  O   HIS A 145      -4.639 -16.826 -72.184  1.00 36.48           O
ATOM    501  O   HIS A 145       4.639  16.826 -72.184  1.00 36.48           O
ATOM    502  CB  HIS A 145      15.860  -1.905 -72.216  1.00 34.69           C
ATOM    502  CB  HIS A 145     -15.860   1.905 -72.216  1.00 34.69           C
ATOM    502  CB  HIS A 145      -1.905 -15.860 -72.216  1.00 34.69           C
ATOM    502  CB  HIS A 145       1.905  15.860 -72.216  1.00 34.69           C
ATOM    503  CG  HIS A 145      16.083  -0.480 -72.626  1.00 35.80           C
ATOM    503  CG  HIS A 145     -16.083   0.480 -72.626  1.00 35.80           C
ATOM    503  CG  HIS A 145      -0.480 -16.083 -72.626  1.00 35.80           C
ATOM    503  CG  HIS A 145       0.480  16.083 -72.626  1.00 35.80           C
ATOM    504  ND1 HIS A 145      15.056   0.432 -72.735  1.00 36.83           N
ATOM    504  ND1 HIS A 145     -15.056  -0.432 -72.735  1.00 36.83           N
ATOM    504  ND1 HIS A 145       0.432 -15.056 -72.735  1.00 36.83           N
ATOM    504  ND1 HIS A 145      -0.432  15.056 -72.735  1.00 36.83           N
ATOM    505  CD2 HIS A 145      17.218   0.193 -72.939  1.00 35.64           C
ATOM    505  CD2 HIS A 145     -17.218  -0.193 -72.939  1.00 35.64           C
ATOM    505  CD2 HIS A 145       0.193 -17.218 -72.939  1.00 35.64           C
ATOM    505  CD2 HIS A 145      -0.193  17.218 -72.939  1.00 35.64           C
ATOM    506  CE1 HIS A 145      15.546   1.604 -73.101  1.00 37.86           C
ATOM    506  CE1 HIS A 145     -15.546  -1.604 -73.101  1.00 37.86           C
ATOM    506  CE1 HIS A 145       1.604 -15.546 -73.101  1.00 37.86           C
ATOM    506  CE1 HIS A 145      -1.604  15.546 -73.101  1.00 37.86           C
ATOM    507  NE2 HIS A 145      16.854   1.486 -73.234  1.00 36.93           N
ATOM    507  NE2 HIS A 145     -16.854  -1.486 -73.234  1.00 36.93           N
ATOM    507  NE2 HIS A 145       1.486 -16.854 -73.234  1.00 36.93           N
ATOM    507  NE2 HIS A 145      -1.486  16.854 -73.234  1.00 36.93           N
ATOM   3573  H   HIS A 145      13.753  -2.120 -73.703  1.00 20.00           H
ATOM   3573  H   HIS A 145     -13.753   2.120 -73.703  1.00 20.00           H
ATOM   3573  H   HIS A 145      -2.120 -13.753 -73.703  1.00 20.00           H
ATOM   3573  H   HIS A 145       2.120  13.753 -73.703  1.00 20.00           H
ATOM   3574  HA  HIS A 145      16.568  -2.710 -74.073  1.00 20.00           H
ATOM   3574  HA  HIS A 145     -16.568   2.710 -74.073  1.00 20.00           H
ATOM   3574  HA  HIS A 145      -2.710 -16.568 -74.073  1.00 20.00           H
ATOM   3574  HA  HIS A 145       2.710  16.568 -74.073  1.00 20.00           H
ATOM   3575  HB2 HIS A 145      14.937  -1.951 -71.620  1.00 20.00           H
ATOM   3575  HB2 HIS A 145     -14.937   1.951 -71.620  1.00 20.00           H
ATOM   3575  HB2 HIS A 145      -1.951 -14.937 -71.620  1.00 20.00           H
ATOM   3575  HB2 HIS A 145       1.951  14.937 -71.620  1.00 20.00           H
ATOM   3576  HB3 HIS A 145      16.712  -2.223 -71.597  1.00 20.00           H
ATOM   3576  HB3 HIS A 145     -16.712   2.223 -71.597  1.00 20.00           H
ATOM   3576  HB3 HIS A 145      -2.223 -16.712 -71.597  1.00 20.00           H
ATOM   3576  HB3 HIS A 145       2.223  16.712 -71.597  1.00 20.00           H
ATOM   3577  HD1 HIS A 145      14.090   0.238 -72.564  1.00 20.00           H
ATOM   3577  HD1 HIS A 145     -14.090  -0.238 -72.564  1.00 20.00           H
ATOM   3577  HD1 HIS A 145       0.238 -14.090 -72.564  1.00 20.00           H
ATOM   3577  HD1 HIS A 145      -0.238  14.090 -72.564  1.00 20.00           H
ATOM   3578  HD2 HIS A 145      18.220  -0.211 -72.954  1.00 20.00           H
ATOM   3578  HD2 HIS A 145     -18.220   0.211 -72.954  1.00 20.00           H
ATOM   3578  HD2 HIS A 145      -0.211 -18.220 -72.954  1.00 20.00           H
ATOM   3578  HD2 HIS A 145       0.211  18.220 -72.954  1.00 20.00           H
ATOM   3579  HE1 HIS A 145      14.973   2.505 -73.264  1.00 20.00           H
ATOM   3579  HE1 HIS A 145     -14.973  -2.505 -73.264  1.00 20.00           H
ATOM   3579  HE1 HIS A 145       2.505 -14.973 -73.264  1.00 20.00           H
ATOM   3579  HE1 HIS A 145      -2.505  14.973 -73.264  1.00 20.00           H
ATOM    508  N   SER A 146      14.848  -5.151 -73.120  1.00 33.60           N
ATOM    508  N   SER A 146     -14.848   5.151 -73.120  1.00 33.60           N
ATOM    508  N   SER A 146      -5.151 -14.848 -73.120  1.00 33.60           N
ATOM    508  N   SER A 146       5.151  14.848 -73.120  1.00 33.60           N
ATOM    509  CA  SER A 146      14.939  -6.554 -72.735  1.00 34.11           C
ATOM    509  CA  SER A 146     -14.939   6.554 -72.735  1.00 34.11           C
ATOM    509  CA  SER A 146      -6.554 -14.939 -72.735  1.00 34.11           C
ATOM    509  CA  SER A 146       6.554  14.939 -72.735  1.00 34.11           C
ATOM    510  C   SER A 146      15.830  -7.302 -73.724  1.00 34.91           C
ATOM    510  C   SER A 146     -15.830   7.302 -73.724  1.00 34.91           C
ATOM    510  C   SER A 146      -7.302 -15.830 -73.724  1.00 34.91           C
ATOM    510  C   SER A 146       7.302  15.830 -73.724  1.00 34.91           C
ATOM    511  O   SER A 146      16.202  -8.450 -73.487  1.00 34.14           O
ATOM    511  O   SER A 146     -16.202   8.450 -73.487  1.00 34.14           O
ATOM    511  O   SER A 146      -8.450 -16.202 -73.487  1.00 34.14           O
ATOM    511  O   SER A 146       8.450  16.202 -73.487  1.00 34.14           O
ATOM    512  CB  SER A 146      13.552  -7.208 -72.659  1.00 33.04           C
ATOM    512  CB  SER A 146     -13.552   7.208 -72.659  1.00 33.04           C
ATOM    512  CB  SER A 146      -7.208 -13.552 -72.659  1.00 33.04           C
ATOM    512  CB  SER A 146       7.208  13.552 -72.659  1.00 33.04           C
ATOM    513  OG  SER A 146      12.957  -7.339 -73.939  1.00 32.03           O
ATOM    513  OG  SER A 146     -12.957   7.339 -73.939  1.00 32.03           O
ATOM    513  OG  SER A 146      -7.339 -12.957 -73.939  1.00 32.03           O
ATOM    513  OG  SER A 146       7.339  12.957 -73.939  1.00 32.03           O
ATOM   3580  H   SER A 146      14.030  -4.817 -73.589  1.00 20.00           H
ATOM   3580  H   SER A 146     -14.030   4.817 -73.589  1.00 20.00           H
ATOM   3580  H   SER A 146      -4.817 -14.030 -73.589  1.00 20.00           H
ATOM   3580  H   SER A 146       4.817  14.030 -73.589  1.00 20.00           H
ATOM   3581  HA  SER A 146      15.402  -6.622 -71.739  1.00 20.00           H
ATOM   3581  HA  SER A 146     -15.402   6.622 -71.739  1.00 20.00           H
ATOM   3581  HA  SER A 146      -6.622 -15.402 -71.739  1.00 20.00           H
ATOM   3581  HA  SER A 146       6.622  15.402 -71.739  1.00 20.00           H
ATOM   3582  HB2 SER A 146      13.654  -8.207 -72.211  1.00 20.00           H
ATOM   3582  HB2 SER A 146     -13.654   8.207 -72.211  1.00 20.00           H
ATOM   3582  HB2 SER A 146      -8.207 -13.654 -72.211  1.00 20.00           H
ATOM   3582  HB2 SER A 146       8.207  13.654 -72.211  1.00 20.00           H
ATOM   3583  HB3 SER A 146      12.901  -6.587 -72.026  1.00 20.00           H
ATOM   3583  HB3 SER A 146     -12.901   6.587 -72.026  1.00 20.00           H
ATOM   3583  HB3 SER A 146      -6.587 -12.901 -72.026  1.00 20.00           H
ATOM   3583  HB3 SER A 146       6.587  12.901 -72.026  1.00 20.00           H
ATOM   3584  HG  SER A 146      12.545  -6.518 -74.183  1.00 20.00           H
ATOM   3584  HG  SER A 146     -12.545   6.518 -74.183  1.00 20.00           H
ATOM   3584  HG  SER A 146      -6.518 -12.545 -74.183  1.00 20.00           H
ATOM   3584  HG  SER A 146       6.518  12.545 -74.183  1.00 20.00           H
ATOM    514  N   ASN A 147      16.166  -6.635 -74.827  1.00 36.60           N
ATOM    514  N   ASN A 147     -16.166   6.635 -74.827  1.00 36.60           N
ATOM    514  N   ASN A 147      -6.635 -16.166 -74.827  1.00 36.60           N
ATOM    514  N   ASN A 147       6.635  16.166 -74.827  1.00 36.60           N
ATOM    515  CA  ASN A 147      17.022  -7.207 -75.862  1.00 39.40           C
ATOM    515  CA  ASN A 147     -17.022   7.207 -75.862  1.00 39.40           C
ATOM    515  CA  ASN A 147      -7.207 -17.022 -75.862  1.00 39.40           C
ATOM    515  CA  ASN A 147       7.207  17.022 -75.862  1.00 39.40           C
ATOM    516  C   ASN A 147      18.447  -7.340 -75.346  1.00 36.94           C
ATOM    516  C   ASN A 147     -18.447   7.340 -75.346  1.00 36.94           C
ATOM    516  C   ASN A 147      -7.340 -18.447 -75.346  1.00 36.94           C
ATOM    516  C   ASN A 147       7.340  18.447 -75.346  1.00 36.94           C
ATOM    517  O   ASN A 147      19.126  -6.343 -75.137  1.00 37.00           O
ATOM    517  O   ASN A 147     -19.126   6.343 -75.137  1.00 37.00           O
ATOM    517  O   ASN A 147      -6.343 -19.126 -75.137  1.00 37.00           O
ATOM    517  O   ASN A 147       6.343  19.126 -75.137  1.00 37.00           O
ATOM    518  CB  ASN A 147      16.982  -6.337 -77.126  1.00 45.10           C
ATOM    518  CB  ASN A 147     -16.982   6.337 -77.126  1.00 45.10           C
ATOM    518  CB  ASN A 147      -6.337 -16.982 -77.126  1.00 45.10           C
ATOM    518  CB  ASN A 147       6.337  16.982 -77.126  1.00 45.10           C
ATOM    519  CG  ASN A 147      17.676  -6.977 -78.319  1.00 52.81           C
ATOM    519  CG  ASN A 147     -17.676   6.977 -78.319  1.00 52.81           C
ATOM    519  CG  ASN A 147      -6.977 -17.676 -78.319  1.00 52.81           C
ATOM    519  CG  ASN A 147       6.977  17.676 -78.319  1.00 52.81           C
ATOM    520  OD1 ASN A 147      18.391  -7.969 -78.193  1.00 51.93           O
ATOM    520  OD1 ASN A 147     -18.391   7.969 -78.193  1.00 51.93           O
ATOM    520  OD1 ASN A 147      -7.969 -18.391 -78.193  1.00 51.93           O
ATOM    520  OD1 ASN A 147       7.969  18.391 -78.193  1.00 51.93           O
ATOM    521  ND2 ASN A 147      17.468  -6.395 -79.495  1.00 63.58           N
ATOM    521  ND2 ASN A 147     -17.468   6.395 -79.495  1.00 63.58           N
ATOM    521  ND2 ASN A 147      -6.395 -17.468 -79.495  1.00 63.58           N
ATOM    521  ND2 ASN A 147       6.395  17.468 -79.495  1.00 63.58           N
ATOM   3585  H   ASN A 147      15.818  -5.706 -74.951  1.00 20.00           H
ATOM   3585  H   ASN A 147     -15.818   5.706 -74.951  1.00 20.00           H
ATOM   3585  H   ASN A 147      -5.706 -15.818 -74.951  1.00 20.00           H
ATOM   3585  H   ASN A 147       5.706  15.818 -74.951  1.00 20.00           H
ATOM   3586  HA  ASN A 147      16.653  -8.210 -76.123  1.00 20.00           H
ATOM   3586  HA  ASN A 147     -16.653   8.210 -76.123  1.00 20.00           H
ATOM   3586  HA  ASN A 147      -8.210 -16.653 -76.123  1.00 20.00           H
ATOM   3586  HA  ASN A 147       8.210  16.653 -76.123  1.00 20.00           H
ATOM   3587  HB2 ASN A 147      15.930  -6.154 -77.391  1.00 20.00           H
ATOM   3587  HB2 ASN A 147     -15.930   6.154 -77.391  1.00 20.00           H
ATOM   3587  HB2 ASN A 147      -6.154 -15.930 -77.391  1.00 20.00           H
ATOM   3587  HB2 ASN A 147       6.154  15.930 -77.391  1.00 20.00           H
ATOM   3588  HB3 ASN A 147      17.477  -5.379 -76.907  1.00 20.00           H
ATOM   3588  HB3 ASN A 147     -17.477   5.379 -76.907  1.00 20.00           H
ATOM   3588  HB3 ASN A 147      -5.379 -17.477 -76.907  1.00 20.00           H
ATOM   3588  HB3 ASN A 147       5.379  17.477 -76.907  1.00 20.00           H
ATOM   3589 HD21 ASN A 147      17.900  -6.763 -80.318  1.00 20.00           H
ATOM   3589 HD21 ASN A 147     -17.900   6.763 -80.318  1.00 20.00           H
ATOM   3589 HD21 ASN A 147      -6.763 -17.900 -80.318  1.00 20.00           H
ATOM   3589 HD21 ASN A 147       6.763  17.900 -80.318  1.00 20.00           H
ATOM   3590 HD22 ASN A 147      16.879  -5.589 -79.557  1.00 20.00           H
ATOM   3590 HD22 ASN A 147     -16.879   5.589 -79.557  1.00 20.00           H
ATOM   3590 HD22 ASN A 147      -5.589 -16.879 -79.557  1.00 20.00           H
ATOM   3590 HD22 ASN A 147       5.589  16.879 -79.557  1.00 20.00           H
ATOM    522  N   GLY A 148      18.887  -8.575 -75.129  1.00 35.24           N
ATOM    522  N   GLY A 148     -18.887   8.575 -75.129  1.00 35.24           N
ATOM    522  N   GLY A 148      -8.575 -18.887 -75.129  1.00 35.24           N
ATOM    522  N   GLY A 148       8.575  18.887 -75.129  1.00 35.24           N
ATOM    523  CA  GLY A 148      20.231  -8.836 -74.654  1.00 36.51           C
ATOM    523  CA  GLY A 148     -20.231   8.836 -74.654  1.00 36.51           C
ATOM    523  CA  GLY A 148      -8.836 -20.231 -74.654  1.00 36.51           C
ATOM    523  CA  GLY A 148       8.836  20.231 -74.654  1.00 36.51           C
ATOM    524  C   GLY A 148      20.326  -9.160 -73.174  1.00 37.23           C
ATOM    524  C   GLY A 148     -20.326   9.160 -73.174  1.00 37.23           C
ATOM    524  C   GLY A 148      -9.160 -20.326 -73.174  1.00 37.23           C
ATOM    524  C   GLY A 148       9.160  20.326 -73.174  1.00 37.23           C
ATOM    525  O   GLY A 148      21.417  -9.134 -72.603  1.00 39.22           O
ATOM    525  O   GLY A 148     -21.417   9.134 -72.603  1.00 39.22           O
ATOM    525  O   GLY A 148      -9.134 -21.417 -72.603  1.00 39.22           O
ATOM    525  O   GLY A 148       9.134  21.417 -72.603  1.00 39.22           O
ATOM   3591  H   GLY A 148      18.273  -9.346 -75.298  1.00 20.00           H
ATOM   3591  H   GLY A 148     -18.273   9.346 -75.298  1.00 20.00           H
ATOM   3591  H   GLY A 148      -9.346 -18.273 -75.298  1.00 20.00           H
ATOM   3591  H   GLY A 148       9.346  18.273 -75.298  1.00 20.00           H
ATOM   3592  HA2 GLY A 148      20.635  -9.689 -75.219  1.00 20.00           H
ATOM   3592  HA2 GLY A 148     -20.635   9.689 -75.219  1.00 20.00           H
ATOM   3592  HA2 GLY A 148      -9.689 -20.635 -75.219  1.00 20.00           H
ATOM   3592  HA2 GLY A 148       9.689  20.635 -75.219  1.00 20.00           H
ATOM   3593  HA3 GLY A 148      20.844  -7.944 -74.850  1.00 20.00           H
ATOM   3593  HA3 GLY A 148     -20.844   7.944 -74.850  1.00 20.00           H
ATOM   3593  HA3 GLY A 148      -7.944 -20.844 -74.850  1.00 20.00           H
ATOM   3593  HA3 GLY A 148       7.944  20.844 -74.850  1.00 20.00           H
ATOM    526  N   THR A 149      19.195  -9.481 -72.553  1.00 35.06           N
ATOM    526  N   THR A 149     -19.195   9.481 -72.553  1.00 35.06           N
ATOM    526  N   THR A 149      -9.481 -19.195 -72.553  1.00 35.06           N
ATOM    526  N   THR A 149       9.481  19.195 -72.553  1.00 35.06           N
ATOM    527  CA  THR A 149      19.160  -9.732 -71.116  1.00 35.87           C
ATOM    527  CA  THR A 149     -19.160   9.732 -71.116  1.00 35.87           C
ATOM    527  CA  THR A 149      -9.732 -19.160 -71.116  1.00 35.87           C
ATOM    527  CA  THR A 149       9.732  19.160 -71.116  1.00 35.87           C
ATOM    528  C   THR A 149      19.571 -11.149 -70.741  1.00 38.26           C
ATOM    528  C   THR A 149     -19.571  11.149 -70.741  1.00 38.26           C
ATOM    528  C   THR A 149     -11.149 -19.571 -70.741  1.00 38.26           C
ATOM    528  C   THR A 149      11.149  19.571 -70.741  1.00 38.26           C
ATOM    529  O   THR A 149      19.341 -11.589 -69.614  1.00 39.85           O
ATOM    529  O   THR A 149     -19.341  11.589 -69.614  1.00 39.85           O
ATOM    529  O   THR A 149     -11.589 -19.341 -69.614  1.00 39.85           O
ATOM    529  O   THR A 149      11.589  19.341 -69.614  1.00 39.85           O
ATOM    530  CB  THR A 149      17.766  -9.464 -70.525  1.00 35.34           C
ATOM    530  CB  THR A 149     -17.766   9.464 -70.525  1.00 35.34           C
ATOM    530  CB  THR A 149      -9.464 -17.766 -70.525  1.00 35.34           C
ATOM    530  CB  THR A 149       9.464  17.766 -70.525  1.00 35.34           C
ATOM    531  OG1 THR A 149      16.767 -10.072 -71.355  1.00 35.62           O
ATOM    531  OG1 THR A 149     -16.767  10.072 -71.355  1.00 35.62           O
ATOM    531  OG1 THR A 149     -10.072 -16.767 -71.355  1.00 35.62           O
ATOM    531  OG1 THR A 149      10.072  16.767 -71.355  1.00 35.62           O
ATOM    532  CG2 THR A 149      17.514  -7.976 -70.431  1.00 34.55           C
ATOM    532  CG2 THR A 149     -17.514   7.976 -70.431  1.00 34.55           C
ATOM    532  CG2 THR A 149      -7.976 -17.514 -70.431  1.00 34.55           C
ATOM    532  CG2 THR A 149       7.976  17.514 -70.431  1.00 34.55           C
ATOM   3594  H   THR A 149      18.350  -9.552 -73.082  1.00 20.00           H
ATOM   3594  H   THR A 149     -18.350   9.552 -73.082  1.00 20.00           H
ATOM   3594  H   THR A 149      -9.552 -18.350 -73.082  1.00 20.00           H
ATOM   3594  H   THR A 149       9.552  18.350 -73.082  1.00 20.00           H
ATOM   3595  HA  THR A 149      19.863  -9.042 -70.627  1.00 20.00           H
ATOM   3595  HA  THR A 149     -19.863   9.042 -70.627  1.00 20.00           H
ATOM   3595  HA  THR A 149      -9.042 -19.863 -70.627  1.00 20.00           H
ATOM   3595  HA  THR A 149       9.042  19.863 -70.627  1.00 20.00           H
ATOM   3596  HB  THR A 149      17.726  -9.896 -69.514  1.00 20.00           H
ATOM   3596  HB  THR A 149     -17.726   9.896 -69.514  1.00 20.00           H
ATOM   3596  HB  THR A 149      -9.896 -17.726 -69.514  1.00 20.00           H
ATOM   3596  HB  THR A 149       9.896  17.726 -69.514  1.00 20.00           H
ATOM   3597  HG1 THR A 149      16.577  -9.503 -72.092  1.00 20.00           H
ATOM   3597  HG1 THR A 149     -16.577   9.503 -72.092  1.00 20.00           H
ATOM   3597  HG1 THR A 149      -9.503 -16.577 -72.092  1.00 20.00           H
ATOM   3597  HG1 THR A 149       9.503  16.577 -72.092  1.00 20.00           H
ATOM   3598 HG21 THR A 149      16.515  -7.799 -70.007  1.00 20.00           H
ATOM   3598 HG21 THR A 149     -16.515   7.799 -70.007  1.00 20.00           H
ATOM   3598 HG21 THR A 149      -7.799 -16.515 -70.007  1.00 20.00           H
ATOM   3598 HG21 THR A 149       7.799  16.515 -70.007  1.00 20.00           H
ATOM   3599 HG22 THR A 149      18.274  -7.516 -69.782  1.00 20.00           H
ATOM   3599 HG22 THR A 149     -18.274   7.516 -69.782  1.00 20.00           H
ATOM   3599 HG22 THR A 149      -7.516 -18.274 -69.782  1.00 20.00           H
ATOM   3599 HG22 THR A 149       7.516  18.274 -69.782  1.00 20.00           H
ATOM   3600 HG23 THR A 149      17.570  -7.531 -71.435  1.00 20.00           H
ATOM   3600 HG23 THR A 149     -17.570   7.531 -71.435  1.00 20.00           H
ATOM   3600 HG23 THR A 149      -7.531 -17.570 -71.435  1.00 20.00           H
ATOM   3600 HG23 THR A 149       7.531  17.570 -71.435  1.00 20.00           H
ATOM    533  N   ILE A 150      20.187 -11.865 -71.674  1.00 38.20           N
ATOM    533  N   ILE A 150     -20.187  11.865 -71.674  1.00 38.20           N
ATOM    533  N   ILE A 150     -11.865 -20.187 -71.674  1.00 38.20           N
ATOM    533  N   ILE A 150      11.865  20.187 -71.674  1.00 38.20           N
ATOM    534  CA  ILE A 150      20.862 -13.101 -71.312  1.00 37.20           C
ATOM    534  CA  ILE A 150     -20.862  13.101 -71.312  1.00 37.20           C
ATOM    534  CA  ILE A 150     -13.101 -20.862 -71.312  1.00 37.20           C
ATOM    534  CA  ILE A 150      13.101  20.862 -71.312  1.00 37.20           C
ATOM    535  C   ILE A 150      22.134 -12.724 -70.552  1.00 40.78           C
ATOM    535  C   ILE A 150     -22.134  12.724 -70.552  1.00 40.78           C
ATOM    535  C   ILE A 150     -12.724 -22.134 -70.552  1.00 40.78           C
ATOM    535  C   ILE A 150      12.724  22.134 -70.552  1.00 40.78           C
ATOM    536  O   ILE A 150      22.686 -13.534 -69.803  1.00 43.40           O
ATOM    536  O   ILE A 150     -22.686  13.534 -69.803  1.00 43.40           O
ATOM    536  O   ILE A 150     -13.534 -22.686 -69.803  1.00 43.40           O
ATOM    536  O   ILE A 150      13.534  22.686 -69.803  1.00 43.40           O
ATOM    537  CB  ILE A 150      21.205 -13.971 -72.541  1.00 34.55           C
ATOM    537  CB  ILE A 150     -21.205  13.971 -72.541  1.00 34.55           C
ATOM    537  CB  ILE A 150     -13.971 -21.205 -72.541  1.00 34.55           C
ATOM    537  CB  ILE A 150      13.971  21.205 -72.541  1.00 34.55           C
ATOM    538  CG1 ILE A 150      21.595 -15.386 -72.092  1.00 35.96           C
ATOM    538  CG1 ILE A 150     -21.595  15.386 -72.092  1.00 35.96           C
ATOM    538  CG1 ILE A 150     -15.386 -21.595 -72.092  1.00 35.96           C
ATOM    538  CG1 ILE A 150      15.386  21.595 -72.092  1.00 35.96           C
ATOM    539  CG2 ILE A 150      22.311 -13.327 -73.373  1.00 31.68           C
ATOM    539  CG2 ILE A 150     -22.311  13.327 -73.373  1.00 31.68           C
ATOM    539  CG2 ILE A 150     -13.327 -22.311 -73.373  1.00 31.68           C
ATOM    539  CG2 ILE A 150      13.327  22.311 -73.373  1.00 31.68           C
ATOM    540  CD1 ILE A 150      21.798 -16.370 -73.225  1.00 36.67           C
ATOM    540  CD1 ILE A 150     -21.798  16.370 -73.225  1.00 36.67           C
ATOM    540  CD1 ILE A 150     -16.370 -21.798 -73.225  1.00 36.67           C
ATOM    540  CD1 ILE A 150      16.370  21.798 -73.225  1.00 36.67           C
ATOM   3601  H   ILE A 150      20.187 -11.555 -72.625  1.00 20.00           H
ATOM   3601  H   ILE A 150     -20.187  11.555 -72.625  1.00 20.00           H
ATOM   3601  H   ILE A 150     -11.555 -20.187 -72.625  1.00 20.00           H
ATOM   3601  H   ILE A 150      11.555  20.187 -72.625  1.00 20.00           H
ATOM   3602  HA  ILE A 150      20.217 -13.689 -70.642  1.00 20.00           H
ATOM   3602  HA  ILE A 150     -20.217  13.689 -70.642  1.00 20.00           H
ATOM   3602  HA  ILE A 150     -13.689 -20.217 -70.642  1.00 20.00           H
ATOM   3602  HA  ILE A 150      13.689  20.217 -70.642  1.00 20.00           H
ATOM   3603  HB  ILE A 150      20.303 -14.047 -73.167  1.00 20.00           H
ATOM   3603  HB  ILE A 150     -20.303  14.047 -73.167  1.00 20.00           H
ATOM   3603  HB  ILE A 150     -14.047 -20.303 -73.167  1.00 20.00           H
ATOM   3603  HB  ILE A 150      14.047  20.303 -73.167  1.00 20.00           H
ATOM   3604 HG12 ILE A 150      22.534 -15.319 -71.522  1.00 20.00           H
ATOM   3604 HG12 ILE A 150     -22.534  15.319 -71.522  1.00 20.00           H
ATOM   3604 HG12 ILE A 150     -15.319 -22.534 -71.522  1.00 20.00           H
ATOM   3604 HG12 ILE A 150      15.319  22.534 -71.522  1.00 20.00           H
ATOM   3605 HG13 ILE A 150      20.797 -15.772 -71.440  1.00 20.00           H
ATOM   3605 HG13 ILE A 150     -20.797  15.772 -71.440  1.00 20.00           H
ATOM   3605 HG13 ILE A 150     -15.772 -20.797 -71.440  1.00 20.00           H
ATOM   3605 HG13 ILE A 150      15.772  20.797 -71.440  1.00 20.00           H
ATOM   3606 HG21 ILE A 150      22.536 -13.965 -74.241  1.00 20.00           H
ATOM   3606 HG21 ILE A 150     -22.536  13.965 -74.241  1.00 20.00           H
ATOM   3606 HG21 ILE A 150     -13.965 -22.536 -74.241  1.00 20.00           H
ATOM   3606 HG21 ILE A 150      13.965  22.536 -74.241  1.00 20.00           H
ATOM   3607 HG22 ILE A 150      21.979 -12.338 -73.722  1.00 20.00           H
ATOM   3607 HG22 ILE A 150     -21.979  12.338 -73.722  1.00 20.00           H
ATOM   3607 HG22 ILE A 150     -12.338 -21.979 -73.722  1.00 20.00           H
ATOM   3607 HG22 ILE A 150      12.338  21.979 -73.722  1.00 20.00           H
ATOM   3608 HG23 ILE A 150      23.215 -13.214 -72.756  1.00 20.00           H
ATOM   3608 HG23 ILE A 150     -23.215  13.214 -72.756  1.00 20.00           H
ATOM   3608 HG23 ILE A 150     -13.214 -23.215 -72.756  1.00 20.00           H
ATOM   3608 HG23 ILE A 150      13.214  23.215 -72.756  1.00 20.00           H
ATOM   3609 HD11 ILE A 150      22.073 -17.352 -72.813  1.00 20.00           H
ATOM   3609 HD11 ILE A 150     -22.073  17.352 -72.813  1.00 20.00           H
ATOM   3609 HD11 ILE A 150     -17.352 -22.073 -72.813  1.00 20.00           H
ATOM   3609 HD11 ILE A 150      17.352  22.073 -72.813  1.00 20.00           H
ATOM   3610 HD12 ILE A 150      20.866 -16.463 -73.802  1.00 20.00           H
ATOM   3610 HD12 ILE A 150     -20.866  16.463 -73.802  1.00 20.00           H
ATOM   3610 HD12 ILE A 150     -16.463 -20.866 -73.802  1.00 20.00           H
ATOM   3610 HD12 ILE A 150      16.463  20.866 -73.802  1.00 20.00           H
ATOM   3611 HD13 ILE A 150      22.602 -16.010 -73.884  1.00 20.00           H
ATOM   3611 HD13 ILE A 150     -22.602  16.010 -73.884  1.00 20.00           H
ATOM   3611 HD13 ILE A 150     -16.010 -22.602 -73.884  1.00 20.00           H
ATOM   3611 HD13 ILE A 150      16.010  22.602 -73.884  1.00 20.00           H
ATOM    541  N   HIS A 151      22.592 -11.490 -70.744  0.40 40.75           N
ATOM    541  N   HIS A 151     -22.592  11.490 -70.744  0.40 40.75           N
ATOM    541  N   HIS A 151     -11.490 -22.592 -70.744  0.40 40.75           N
ATOM    541  N   HIS A 151      11.490  22.592 -70.744  0.40 40.75           N
ATOM    543  CA  HIS A 151      23.817 -11.023 -70.108  0.40 40.88           C
ATOM    543  CA  HIS A 151     -23.817  11.023 -70.108  0.40 40.88           C
ATOM    543  CA  HIS A 151     -11.023 -23.817 -70.108  0.40 40.88           C
ATOM    543  CA  HIS A 151      11.023  23.817 -70.108  0.40 40.88           C
ATOM    545  C   HIS A 151      23.645 -10.942 -68.590  0.40 41.16           C
ATOM    545  C   HIS A 151     -23.645  10.942 -68.590  0.40 41.16           C
ATOM    545  C   HIS A 151     -10.942 -23.645 -68.590  0.40 41.16           C
ATOM    545  C   HIS A 151      10.942  23.645 -68.590  0.40 41.16           C
ATOM    547  O   HIS A 151      22.649 -10.426 -68.084  0.40 40.71           O
ATOM    547  O   HIS A 151     -22.649  10.426 -68.084  0.40 40.71           O
ATOM    547  O   HIS A 151     -10.426 -22.649 -68.084  0.40 40.71           O
ATOM    547  O   HIS A 151      10.426  22.649 -68.084  0.40 40.71           O
ATOM    549  CB  HIS A 151      24.238  -9.675 -70.698  0.40 41.03           C
ATOM    549  CB  HIS A 151     -24.238   9.675 -70.698  0.40 41.03           C
ATOM    549  CB  HIS A 151      -9.675 -24.238 -70.698  0.40 41.03           C
ATOM    549  CB  HIS A 151       9.675  24.238 -70.698  0.40 41.03           C
ATOM    551  CG  HIS A 151      24.612  -9.747 -72.148  0.40 41.30           C
ATOM    551  CG  HIS A 151     -24.612   9.747 -72.148  0.40 41.30           C
ATOM    551  CG  HIS A 151      -9.747 -24.612 -72.148  0.40 41.30           C
ATOM    551  CG  HIS A 151       9.747  24.612 -72.148  0.40 41.30           C
ATOM    553  ND1 HIS A 151      24.090  -8.894 -73.099  0.40 41.45           N
ATOM    553  ND1 HIS A 151     -24.090   8.894 -73.099  0.40 41.45           N
ATOM    553  ND1 HIS A 151      -8.894 -24.090 -73.099  0.40 41.45           N
ATOM    553  ND1 HIS A 151       8.894  24.090 -73.099  0.40 41.45           N
ATOM    555  CD2 HIS A 151      25.453 -10.577 -72.811  0.40 41.36           C
ATOM    555  CD2 HIS A 151     -25.453  10.577 -72.811  0.40 41.36           C
ATOM    555  CD2 HIS A 151     -10.577 -25.453 -72.811  0.40 41.36           C
ATOM    555  CD2 HIS A 151      10.577  25.453 -72.811  0.40 41.36           C
ATOM    557  CE1 HIS A 151      24.594  -9.194 -74.282  0.40 41.28           C
ATOM    557  CE1 HIS A 151     -24.594   9.194 -74.282  0.40 41.28           C
ATOM    557  CE1 HIS A 151      -9.194 -24.594 -74.282  0.40 41.28           C
ATOM    557  CE1 HIS A 151       9.194  24.594 -74.282  0.40 41.28           C
ATOM    559  NE2 HIS A 151      25.424 -10.211 -74.135  0.40 41.72           N
ATOM    559  NE2 HIS A 151     -25.424  10.211 -74.135  0.40 41.72           N
ATOM    559  NE2 HIS A 151     -10.211 -25.424 -74.135  0.40 41.72           N
ATOM    559  NE2 HIS A 151      10.211  25.424 -74.135  0.40 41.72           N
ATOM   3612  H   HIS A 151      22.083 -10.868 -71.339  0.40 20.00           H
ATOM   3612  H   HIS A 151     -22.083  10.868 -71.339  0.40 20.00           H
ATOM   3612  H   HIS A 151     -10.868 -22.083 -71.339  0.40 20.00           H
ATOM   3612  H   HIS A 151      10.868  22.083 -71.339  0.40 20.00           H
ATOM   3613  HA  HIS A 151      24.620 -11.746 -70.317  0.40 20.00           H
ATOM   3613  HA  HIS A 151     -24.620  11.746 -70.317  0.40 20.00           H
ATOM   3613  HA  HIS A 151     -11.746 -24.620 -70.317  0.40 20.00           H
ATOM   3613  HA  HIS A 151      11.746  24.620 -70.317  0.40 20.00           H
ATOM   3614  HB2 HIS A 151      23.400  -8.971 -70.589  0.40 20.00           H
ATOM   3614  HB2 HIS A 151     -23.400   8.971 -70.589  0.40 20.00           H
ATOM   3614  HB2 HIS A 151      -8.971 -23.400 -70.589  0.40 20.00           H
ATOM   3614  HB2 HIS A 151       8.971  23.400 -70.589  0.40 20.00           H
ATOM   3615  HB3 HIS A 151      25.105  -9.303 -70.133  0.40 20.00           H
ATOM   3615  HB3 HIS A 151     -25.105   9.303 -70.133  0.40 20.00           H
ATOM   3615  HB3 HIS A 151      -9.303 -25.105 -70.133  0.40 20.00           H
ATOM   3615  HB3 HIS A 151       9.303  25.105 -70.133  0.40 20.00           H
ATOM   3616  HD1 HIS A 151      23.432  -8.162 -72.920  0.40 20.00           H
ATOM   3616  HD1 HIS A 151     -23.432   8.162 -72.920  0.40 20.00           H
ATOM   3616  HD1 HIS A 151      -8.162 -23.432 -72.920  0.40 20.00           H
ATOM   3616  HD1 HIS A 151       8.162  23.432 -72.920  0.40 20.00           H
ATOM   3617  HD2 HIS A 151      26.037 -11.377 -72.380  0.40 20.00           H
ATOM   3617  HD2 HIS A 151     -26.037  11.377 -72.380  0.40 20.00           H
ATOM   3617  HD2 HIS A 151     -11.377 -26.037 -72.380  0.40 20.00           H
ATOM   3617  HD2 HIS A 151      11.377  26.037 -72.380  0.40 20.00           H
ATOM   3618  HE1 HIS A 151      24.366  -8.693 -75.211  0.40 20.00           H
ATOM   3618  HE1 HIS A 151     -24.366   8.693 -75.211  0.40 20.00           H
ATOM   3618  HE1 HIS A 151      -8.693 -24.366 -75.211  0.40 20.00           H
ATOM   3618  HE1 HIS A 151       8.693  24.366 -75.211  0.40 20.00           H
ATOM    561  N   ASP A 152      24.636 -11.467 -67.878  1.00 42.35           N
ATOM    561  N   ASP A 152     -24.636  11.467 -67.878  1.00 42.35           N
ATOM    561  N   ASP A 152     -11.467 -24.636 -67.878  1.00 42.35           N
ATOM    561  N   ASP A 152      11.467  24.636 -67.878  1.00 42.35           N
ATOM    562  CA  ASP A 152      24.544 -11.733 -66.440  1.00 44.20           C
ATOM    562  CA  ASP A 152     -24.544  11.733 -66.440  1.00 44.20           C
ATOM    562  CA  ASP A 152     -11.733 -24.544 -66.440  1.00 44.20           C
ATOM    562  CA  ASP A 152      11.733  24.544 -66.440  1.00 44.20           C
ATOM    563  C   ASP A 152      24.766 -10.541 -65.518  1.00 41.87           C
ATOM    563  C   ASP A 152     -24.766  10.541 -65.518  1.00 41.87           C
ATOM    563  C   ASP A 152     -10.541 -24.766 -65.518  1.00 41.87           C
ATOM    563  C   ASP A 152      10.541  24.766 -65.518  1.00 41.87           C
ATOM    564  O   ASP A 152      24.016 -10.338 -64.570  1.00 41.78           O
ATOM    564  O   ASP A 152     -24.016  10.338 -64.570  1.00 41.78           O
ATOM    564  O   ASP A 152     -10.338 -24.016 -64.570  1.00 41.78           O
ATOM    564  O   ASP A 152      10.338  24.016 -64.570  1.00 41.78           O
ATOM    565  CB  ASP A 152      25.543 -12.831 -66.068  1.00 48.18           C
ATOM    565  CB  ASP A 152     -25.543  12.831 -66.068  1.00 48.18           C
ATOM    565  CB  ASP A 152     -12.831 -25.543 -66.068  1.00 48.18           C
ATOM    565  CB  ASP A 152      12.831  25.543 -66.068  1.00 48.18           C
ATOM    566  CG  ASP A 152      25.054 -14.214 -66.449  1.00 52.60           C
ATOM    566  CG  ASP A 152     -25.054  14.214 -66.449  1.00 52.60           C
ATOM    566  CG  ASP A 152     -14.214 -25.054 -66.449  1.00 52.60           C
ATOM    566  CG  ASP A 152      14.214  25.054 -66.449  1.00 52.60           C
ATOM    567  OD1 ASP A 152      23.921 -14.577 -66.051  1.00 54.16           O
ATOM    567  OD1 ASP A 152     -23.921  14.577 -66.051  1.00 54.16           O
ATOM    567  OD1 ASP A 152     -14.577 -23.921 -66.051  1.00 54.16           O
ATOM    567  OD1 ASP A 152      14.577  23.921 -66.051  1.00 54.16           O
ATOM    568  OD2 ASP A 152      25.795 -14.932 -67.157  1.00 53.78           O
ATOM    568  OD2 ASP A 152     -25.795  14.932 -67.157  1.00 53.78           O
ATOM    568  OD2 ASP A 152     -14.932 -25.795 -67.157  1.00 53.78           O
ATOM    568  OD2 ASP A 152      14.932  25.795 -67.157  1.00 53.78           O
ATOM   3619  H   ASP A 152      25.489 -11.692 -68.348  1.00 20.00           H
ATOM   3619  H   ASP A 152     -25.489  11.692 -68.348  1.00 20.00           H
ATOM   3619  H   ASP A 152     -11.692 -25.489 -68.348  1.00 20.00           H
ATOM   3619  H   ASP A 152      11.692  25.489 -68.348  1.00 20.00           H
ATOM   3620  HA  ASP A 152      23.538 -12.125 -66.231  1.00 20.00           H
ATOM   3620  HA  ASP A 152     -23.538  12.125 -66.231  1.00 20.00           H
ATOM   3620  HA  ASP A 152     -12.125 -23.538 -66.231  1.00 20.00           H
ATOM   3620  HA  ASP A 152      12.125  23.538 -66.231  1.00 20.00           H
ATOM   3621  HB2 ASP A 152      26.492 -12.636 -66.590  1.00 20.00           H
ATOM   3621  HB2 ASP A 152     -26.492  12.636 -66.590  1.00 20.00           H
ATOM   3621  HB2 ASP A 152     -12.636 -26.492 -66.590  1.00 20.00           H
ATOM   3621  HB2 ASP A 152      12.636  26.492 -66.590  1.00 20.00           H
ATOM   3622  HB3 ASP A 152      25.710 -12.803 -64.981  1.00 20.00           H
ATOM   3622  HB3 ASP A 152     -25.710  12.803 -64.981  1.00 20.00           H
ATOM   3622  HB3 ASP A 152     -12.803 -25.710 -64.981  1.00 20.00           H
ATOM   3622  HB3 ASP A 152      12.803  25.710 -64.981  1.00 20.00           H
ATOM    569  N   ARG A 153      25.812  -9.770 -65.774  1.00 40.30           N
ATOM    569  N   ARG A 153     -25.812   9.770 -65.774  1.00 40.30           N
ATOM    569  N   ARG A 153      -9.770 -25.812 -65.774  1.00 40.30           N
ATOM    569  N   ARG A 153       9.770  25.812 -65.774  1.00 40.30           N
ATOM    570  CA  ARG A 153      26.211  -8.725 -64.844  1.00 38.06           C
ATOM    570  CA  ARG A 153     -26.211   8.725 -64.844  1.00 38.06           C
ATOM    570  CA  ARG A 153      -8.725 -26.211 -64.844  1.00 38.06           C
ATOM    570  CA  ARG A 153       8.725  26.211 -64.844  1.00 38.06           C
ATOM    571  C   ARG A 153      26.203  -7.364 -65.508  1.00 38.49           C
ATOM    571  C   ARG A 153     -26.203   7.364 -65.508  1.00 38.49           C
ATOM    571  C   ARG A 153      -7.364 -26.203 -65.508  1.00 38.49           C
ATOM    571  C   ARG A 153       7.364  26.203 -65.508  1.00 38.49           C
ATOM    572  O   ARG A 153      26.878  -7.145 -66.512  1.00 41.96           O
ATOM    572  O   ARG A 153     -26.878   7.145 -66.512  1.00 41.96           O
ATOM    572  O   ARG A 153      -7.145 -26.878 -66.512  1.00 41.96           O
ATOM    572  O   ARG A 153       7.145  26.878 -66.512  1.00 41.96           O
ATOM    573  CB  ARG A 153      27.598  -9.033 -64.271  1.00 35.97           C
ATOM    573  CB  ARG A 153     -27.598   9.033 -64.271  1.00 35.97           C
ATOM    573  CB  ARG A 153      -9.033 -27.598 -64.271  1.00 35.97           C
ATOM    573  CB  ARG A 153       9.033  27.598 -64.271  1.00 35.97           C
ATOM    574  CG  ARG A 153      27.662 -10.364 -63.531  1.00 34.28           C
ATOM    574  CG  ARG A 153     -27.662  10.364 -63.531  1.00 34.28           C
ATOM    574  CG  ARG A 153     -10.364 -27.662 -63.531  1.00 34.28           C
ATOM    574  CG  ARG A 153      10.364  27.662 -63.531  1.00 34.28           C
ATOM    575  CD  ARG A 153      29.073 -10.688 -63.085  1.00 33.70           C
ATOM    575  CD  ARG A 153     -29.073  10.688 -63.085  1.00 33.70           C
ATOM    575  CD  ARG A 153     -10.688 -29.073 -63.085  1.00 33.70           C
ATOM    575  CD  ARG A 153      10.688  29.073 -63.085  1.00 33.70           C
ATOM    576  NE  ARG A 153      29.967 -10.792 -64.231  1.00 33.54           N
ATOM    576  NE  ARG A 153     -29.967  10.792 -64.231  1.00 33.54           N
ATOM    576  NE  ARG A 153     -10.792 -29.967 -64.231  1.00 33.54           N
ATOM    576  NE  ARG A 153      10.792  29.967 -64.231  1.00 33.54           N
ATOM    577  CZ  ARG A 153      30.136 -11.901 -64.941  1.00 33.18           C
ATOM    577  CZ  ARG A 153     -30.136  11.901 -64.941  1.00 33.18           C
ATOM    577  CZ  ARG A 153     -11.901 -30.136 -64.941  1.00 33.18           C
ATOM    577  CZ  ARG A 153      11.901  30.136 -64.941  1.00 33.18           C
ATOM    578  NH1 ARG A 153      29.476 -13.002 -64.612  1.00 31.67           N
ATOM    578  NH1 ARG A 153     -29.476  13.002 -64.612  1.00 31.67           N
ATOM    578  NH1 ARG A 153     -13.002 -29.476 -64.612  1.00 31.67           N
ATOM    578  NH1 ARG A 153      13.002  29.476 -64.612  1.00 31.67           N
ATOM    579  NH2 ARG A 153      30.965 -11.912 -65.975  1.00 33.98           N
ATOM    579  NH2 ARG A 153     -30.965  11.912 -65.975  1.00 33.98           N
ATOM    579  NH2 ARG A 153     -11.912 -30.965 -65.975  1.00 33.98           N
ATOM    579  NH2 ARG A 153      11.912  30.965 -65.975  1.00 33.98           N
ATOM   3623  H   ARG A 153      26.333  -9.908 -66.616  1.00 20.00           H
ATOM   3623  H   ARG A 153     -26.333   9.908 -66.616  1.00 20.00           H
ATOM   3623  H   ARG A 153      -9.908 -26.333 -66.616  1.00 20.00           H
ATOM   3623  H   ARG A 153       9.908  26.333 -66.616  1.00 20.00           H
ATOM   3624  HA  ARG A 153      25.497  -8.702 -64.007  1.00 20.00           H
ATOM   3624  HA  ARG A 153     -25.497   8.702 -64.007  1.00 20.00           H
ATOM   3624  HA  ARG A 153      -8.702 -25.497 -64.007  1.00 20.00           H
ATOM   3624  HA  ARG A 153       8.702  25.497 -64.007  1.00 20.00           H
ATOM   3625  HB2 ARG A 153      28.320  -9.059 -65.100  1.00 20.00           H
ATOM   3625  HB2 ARG A 153     -28.320   9.059 -65.100  1.00 20.00           H
ATOM   3625  HB2 ARG A 153      -9.059 -28.320 -65.100  1.00 20.00           H
ATOM   3625  HB2 ARG A 153       9.059  28.320 -65.100  1.00 20.00           H
ATOM   3626  HB3 ARG A 153      27.873  -8.230 -63.571  1.00 20.00           H
ATOM   3626  HB3 ARG A 153     -27.873   8.230 -63.571  1.00 20.00           H
ATOM   3626  HB3 ARG A 153      -8.230 -27.873 -63.571  1.00 20.00           H
ATOM   3626  HB3 ARG A 153       8.230  27.873 -63.571  1.00 20.00           H
ATOM   3627  HG2 ARG A 153      27.011 -10.312 -62.646  1.00 20.00           H
ATOM   3627  HG2 ARG A 153     -27.011  10.312 -62.646  1.00 20.00           H
ATOM   3627  HG2 ARG A 153     -10.312 -27.011 -62.646  1.00 20.00           H
ATOM   3627  HG2 ARG A 153      10.312  27.011 -62.646  1.00 20.00           H
ATOM   3628  HG3 ARG A 153      27.307 -11.162 -64.200  1.00 20.00           H
ATOM   3628  HG3 ARG A 153     -27.307  11.162 -64.200  1.00 20.00           H
ATOM   3628  HG3 ARG A 153     -11.162 -27.307 -64.200  1.00 20.00           H
ATOM   3628  HG3 ARG A 153      11.162  27.307 -64.200  1.00 20.00           H
ATOM   3629  HD2 ARG A 153      29.433  -9.890 -62.418  1.00 20.00           H
ATOM   3629  HD2 ARG A 153     -29.433   9.890 -62.418  1.00 20.00           H
ATOM   3629  HD2 ARG A 153      -9.890 -29.433 -62.418  1.00 20.00           H
ATOM   3629  HD2 ARG A 153       9.890  29.433 -62.418  1.00 20.00           H
ATOM   3630  HD3 ARG A 153      29.069 -11.645 -62.543  1.00 20.00           H
ATOM   3630  HD3 ARG A 153     -29.069  11.645 -62.543  1.00 20.00           H
ATOM   3630  HD3 ARG A 153     -11.645 -29.069 -62.543  1.00 20.00           H
ATOM   3630  HD3 ARG A 153      11.645  29.069 -62.543  1.00 20.00           H
ATOM   3631  HE  ARG A 153      30.484  -9.979 -64.499  1.00 20.00           H
ATOM   3631  HE  ARG A 153     -30.484   9.979 -64.499  1.00 20.00           H
ATOM   3631  HE  ARG A 153      -9.979 -30.484 -64.499  1.00 20.00           H
ATOM   3631  HE  ARG A 153       9.979  30.484 -64.499  1.00 20.00           H
ATOM   3632 HH11 ARG A 153      29.604 -13.839 -65.144  1.00 20.00           H
ATOM   3632 HH11 ARG A 153     -29.604  13.839 -65.144  1.00 20.00           H
ATOM   3632 HH11 ARG A 153     -13.839 -29.604 -65.144  1.00 20.00           H
ATOM   3632 HH11 ARG A 153      13.839  29.604 -65.144  1.00 20.00           H
ATOM   3633 HH12 ARG A 153      28.850 -12.996 -63.832  1.00 20.00           H
ATOM   3633 HH12 ARG A 153     -28.850  12.996 -63.832  1.00 20.00           H
ATOM   3633 HH12 ARG A 153     -12.996 -28.850 -63.832  1.00 20.00           H
ATOM   3633 HH12 ARG A 153      12.996  28.850 -63.832  1.00 20.00           H
ATOM   3634 HH21 ARG A 153      31.092 -12.750 -66.505  1.00 20.00           H
ATOM   3634 HH21 ARG A 153     -31.092  12.750 -66.505  1.00 20.00           H
ATOM   3634 HH21 ARG A 153     -12.750 -31.092 -66.505  1.00 20.00           H
ATOM   3634 HH21 ARG A 153      12.750  31.092 -66.505  1.00 20.00           H
ATOM   3635 HH22 ARG A 153      31.464 -11.082 -66.225  1.00 20.00           H
ATOM   3635 HH22 ARG A 153     -31.464  11.082 -66.225  1.00 20.00           H
ATOM   3635 HH22 ARG A 153     -11.082 -31.464 -66.225  1.00 20.00           H
ATOM   3635 HH22 ARG A 153      11.082  31.464 -66.225  1.00 20.00           H
ATOM    580  N   SER A 154      25.420  -6.450 -64.960  1.00 36.50           N
ATOM    580  N   SER A 154     -25.420   6.450 -64.960  1.00 36.50           N
ATOM    580  N   SER A 154      -6.450 -25.420 -64.960  1.00 36.50           N
ATOM    580  N   SER A 154       6.450  25.420 -64.960  1.00 36.50           N
ATOM    581  CA  SER A 154      25.358  -5.106 -65.509  1.00 37.54           C
ATOM    581  CA  SER A 154     -25.358   5.106 -65.509  1.00 37.54           C
ATOM    581  CA  SER A 154      -5.106 -25.358 -65.509  1.00 37.54           C
ATOM    581  CA  SER A 154       5.106  25.358 -65.509  1.00 37.54           C
ATOM    582  C   SER A 154      24.966  -4.135 -64.417  1.00 38.25           C
ATOM    582  C   SER A 154     -24.966   4.135 -64.417  1.00 38.25           C
ATOM    582  C   SER A 154      -4.135 -24.966 -64.417  1.00 38.25           C
ATOM    582  C   SER A 154       4.135  24.966 -64.417  1.00 38.25           C
ATOM    583  O   SER A 154      24.616  -4.546 -63.307  1.00 37.84           O
ATOM    583  O   SER A 154     -24.616   4.546 -63.307  1.00 37.84           O
ATOM    583  O   SER A 154      -4.546 -24.616 -63.307  1.00 37.84           O
ATOM    583  O   SER A 154       4.546  24.616 -63.307  1.00 37.84           O
ATOM    584  CB  SER A 154      24.366  -5.024 -66.674  1.00 35.62           C
ATOM    584  CB  SER A 154     -24.366   5.024 -66.674  1.00 35.62           C
ATOM    584  CB  SER A 154      -5.024 -24.366 -66.674  1.00 35.62           C
ATOM    584  CB  SER A 154       5.024  24.366 -66.674  1.00 35.62           C
ATOM    585  OG  SER A 154      23.029  -4.985 -66.207  1.00 34.74           O
ATOM    585  OG  SER A 154     -23.029   4.985 -66.207  1.00 34.74           O
ATOM    585  OG  SER A 154      -4.985 -23.029 -66.207  1.00 34.74           O
ATOM    585  OG  SER A 154       4.985  23.029 -66.207  1.00 34.74           O
ATOM   3636  H   SER A 154      24.866  -6.686 -64.161  1.00 20.00           H
ATOM   3636  H   SER A 154     -24.866   6.686 -64.161  1.00 20.00           H
ATOM   3636  H   SER A 154      -6.686 -24.866 -64.161  1.00 20.00           H
ATOM   3636  H   SER A 154       6.686  24.866 -64.161  1.00 20.00           H
ATOM   3637  HA  SER A 154      26.352  -4.823 -65.885  1.00 20.00           H
ATOM   3637  HA  SER A 154     -26.352   4.823 -65.885  1.00 20.00           H
ATOM   3637  HA  SER A 154      -4.823 -26.352 -65.885  1.00 20.00           H
ATOM   3637  HA  SER A 154       4.823  26.352 -65.885  1.00 20.00           H
ATOM   3638  HB2 SER A 154      24.570  -4.113 -67.255  1.00 20.00           H
ATOM   3638  HB2 SER A 154     -24.570   4.113 -67.255  1.00 20.00           H
ATOM   3638  HB2 SER A 154      -4.113 -24.570 -67.255  1.00 20.00           H
ATOM   3638  HB2 SER A 154       4.113  24.570 -67.255  1.00 20.00           H
ATOM   3639  HB3 SER A 154      24.495  -5.906 -67.318  1.00 20.00           H
ATOM   3639  HB3 SER A 154     -24.495   5.906 -67.318  1.00 20.00           H
ATOM   3639  HB3 SER A 154      -5.906 -24.495 -67.318  1.00 20.00           H
ATOM   3639  HB3 SER A 154       5.906  24.495 -67.318  1.00 20.00           H
ATOM   3640  HG  SER A 154      22.436  -4.934 -66.947  1.00 20.00           H
ATOM   3640  HG  SER A 154     -22.436   4.934 -66.947  1.00 20.00           H
ATOM   3640  HG  SER A 154      -4.934 -22.436 -66.947  1.00 20.00           H
ATOM   3640  HG  SER A 154       4.934  22.436 -66.947  1.00 20.00           H
ATOM    586  N   GLN A 155      25.018  -2.847 -64.739  1.00 37.05           N
ATOM    586  N   GLN A 155     -25.018   2.847 -64.739  1.00 37.05           N
ATOM    586  N   GLN A 155      -2.847 -25.018 -64.739  1.00 37.05           N
ATOM    586  N   GLN A 155       2.847  25.018 -64.739  1.00 37.05           N
ATOM    587  CA  GLN A 155      24.701  -1.817 -63.767  1.00 36.10           C
ATOM    587  CA  GLN A 155     -24.701   1.817 -63.767  1.00 36.10           C
ATOM    587  CA  GLN A 155      -1.817 -24.701 -63.767  1.00 36.10           C
ATOM    587  CA  GLN A 155       1.817  24.701 -63.767  1.00 36.10           C
ATOM    588  C   GLN A 155      23.192  -1.602 -63.605  1.00 37.45           C
ATOM    588  C   GLN A 155     -23.192   1.602 -63.605  1.00 37.45           C
ATOM    588  C   GLN A 155      -1.602 -23.192 -63.605  1.00 37.45           C
ATOM    588  C   GLN A 155       1.602  23.192 -63.605  1.00 37.45           C
ATOM    589  O   GLN A 155      22.763  -0.768 -62.809  1.00 40.20           O
ATOM    589  O   GLN A 155     -22.763   0.768 -62.809  1.00 40.20           O
ATOM    589  O   GLN A 155      -0.768 -22.763 -62.809  1.00 40.20           O
ATOM    589  O   GLN A 155       0.768  22.763 -62.809  1.00 40.20           O
ATOM    590  CB  GLN A 155      25.373  -0.504 -64.159  1.00 35.66           C
ATOM    590  CB  GLN A 155     -25.373   0.504 -64.159  1.00 35.66           C
ATOM    590  CB  GLN A 155      -0.504 -25.373 -64.159  1.00 35.66           C
ATOM    590  CB  GLN A 155       0.504  25.373 -64.159  1.00 35.66           C
ATOM    591  CG  GLN A 155      26.895  -0.550 -64.157  1.00 35.30           C
ATOM    591  CG  GLN A 155     -26.895   0.550 -64.157  1.00 35.30           C
ATOM    591  CG  GLN A 155      -0.550 -26.895 -64.157  1.00 35.30           C
ATOM    591  CG  GLN A 155       0.550  26.895 -64.157  1.00 35.30           C
ATOM    592  CD  GLN A 155      27.484  -0.841 -65.525  1.00 34.33           C
ATOM    592  CD  GLN A 155     -27.484   0.841 -65.525  1.00 34.33           C
ATOM    592  CD  GLN A 155      -0.841 -27.484 -65.525  1.00 34.33           C
ATOM    592  CD  GLN A 155       0.841  27.484 -65.525  1.00 34.33           C
ATOM    593  OE1 GLN A 155      26.946  -1.640 -66.290  1.00 33.71           O
ATOM    593  OE1 GLN A 155     -26.946   1.640 -66.290  1.00 33.71           O
ATOM    593  OE1 GLN A 155      -1.640 -26.946 -66.290  1.00 33.71           O
ATOM    593  OE1 GLN A 155       1.640  26.946 -66.290  1.00 33.71           O
ATOM    594  NE2 GLN A 155      28.593  -0.177 -65.846  1.00 34.94           N
ATOM    594  NE2 GLN A 155     -28.593   0.177 -65.846  1.00 34.94           N
ATOM    594  NE2 GLN A 155      -0.177 -28.593 -65.846  1.00 34.94           N
ATOM    594  NE2 GLN A 155       0.177  28.593 -65.846  1.00 34.94           N
ATOM   3641  H   GLN A 155      25.280  -2.583 -65.667  1.00 20.00           H
ATOM   3641  H   GLN A 155     -25.280   2.583 -65.667  1.00 20.00           H
ATOM   3641  H   GLN A 155      -2.583 -25.280 -65.667  1.00 20.00           H
ATOM   3641  H   GLN A 155       2.583  25.280 -65.667  1.00 20.00           H
ATOM   3642  HA  GLN A 155      25.102  -2.120 -62.789  1.00 20.00           H
ATOM   3642  HA  GLN A 155     -25.102   2.120 -62.789  1.00 20.00           H
ATOM   3642  HA  GLN A 155      -2.120 -25.102 -62.789  1.00 20.00           H
ATOM   3642  HA  GLN A 155       2.120  25.102 -62.789  1.00 20.00           H
ATOM   3643  HB2 GLN A 155      25.038  -0.236 -65.172  1.00 20.00           H
ATOM   3643  HB2 GLN A 155     -25.038   0.236 -65.172  1.00 20.00           H
ATOM   3643  HB2 GLN A 155      -0.236 -25.038 -65.172  1.00 20.00           H
ATOM   3643  HB2 GLN A 155       0.236  25.038 -65.172  1.00 20.00           H
ATOM   3644  HB3 GLN A 155      25.052   0.272 -63.449  1.00 20.00           H
ATOM   3644  HB3 GLN A 155     -25.052  -0.272 -63.449  1.00 20.00           H
ATOM   3644  HB3 GLN A 155       0.272 -25.052 -63.449  1.00 20.00           H
ATOM   3644  HB3 GLN A 155      -0.272  25.052 -63.449  1.00 20.00           H
ATOM   3645  HG2 GLN A 155      27.274   0.423 -63.813  1.00 20.00           H
ATOM   3645  HG2 GLN A 155     -27.274  -0.423 -63.813  1.00 20.00           H
ATOM   3645  HG2 GLN A 155       0.423 -27.274 -63.813  1.00 20.00           H
ATOM   3645  HG2 GLN A 155      -0.423  27.274 -63.813  1.00 20.00           H
ATOM   3646  HG3 GLN A 155      27.220  -1.337 -63.461  1.00 20.00           H
ATOM   3646  HG3 GLN A 155     -27.220   1.337 -63.461  1.00 20.00           H
ATOM   3646  HG3 GLN A 155      -1.337 -27.220 -63.461  1.00 20.00           H
ATOM   3646  HG3 GLN A 155       1.337  27.220 -63.461  1.00 20.00           H
ATOM   3647 HE21 GLN A 155      29.020  -0.319 -66.739  1.00 20.00           H
ATOM   3647 HE21 GLN A 155     -29.020   0.319 -66.739  1.00 20.00           H
ATOM   3647 HE21 GLN A 155      -0.319 -29.020 -66.739  1.00 20.00           H
ATOM   3647 HE21 GLN A 155       0.319  29.020 -66.739  1.00 20.00           H
ATOM   3648 HE22 GLN A 155      28.998   0.464 -65.194  1.00 20.00           H
ATOM   3648 HE22 GLN A 155     -28.998  -0.464 -65.194  1.00 20.00           H
ATOM   3648 HE22 GLN A 155       0.464 -28.998 -65.194  1.00 20.00           H
ATOM   3648 HE22 GLN A 155      -0.464  28.998 -65.194  1.00 20.00           H
ATOM    595  N   TYR A 156      22.386  -2.358 -64.341  1.00 33.99           N
ATOM    595  N   TYR A 156     -22.386   2.358 -64.341  1.00 33.99           N
ATOM    595  N   TYR A 156      -2.358 -22.386 -64.341  1.00 33.99           N
ATOM    595  N   TYR A 156       2.358  22.386 -64.341  1.00 33.99           N
ATOM    596  CA  TYR A 156      20.949  -2.127 -64.337  1.00 33.19           C
ATOM    596  CA  TYR A 156     -20.949   2.127 -64.337  1.00 33.19           C
ATOM    596  CA  TYR A 156      -2.127 -20.949 -64.337  1.00 33.19           C
ATOM    596  CA  TYR A 156       2.127  20.949 -64.337  1.00 33.19           C
ATOM    597  C   TYR A 156      20.235  -3.224 -63.563  1.00 34.32           C
ATOM    597  C   TYR A 156     -20.235   3.224 -63.563  1.00 34.32           C
ATOM    597  C   TYR A 156      -3.224 -20.235 -63.563  1.00 34.32           C
ATOM    597  C   TYR A 156       3.224  20.235 -63.563  1.00 34.32           C
ATOM    598  O   TYR A 156      19.012  -3.258 -63.498  1.00 35.19           O
ATOM    598  O   TYR A 156     -19.012   3.258 -63.498  1.00 35.19           O
ATOM    598  O   TYR A 156      -3.258 -19.012 -63.498  1.00 35.19           O
ATOM    598  O   TYR A 156       3.258  19.012 -63.498  1.00 35.19           O
ATOM    599  CB  TYR A 156      20.446  -2.014 -65.778  1.00 32.08           C
ATOM    599  CB  TYR A 156     -20.446   2.014 -65.778  1.00 32.08           C
ATOM    599  CB  TYR A 156      -2.014 -20.446 -65.778  1.00 32.08           C
ATOM    599  CB  TYR A 156       2.014  20.446 -65.778  1.00 32.08           C
ATOM    600  CG  TYR A 156      21.451  -1.252 -66.607  1.00 34.54           C
ATOM    600  CG  TYR A 156     -21.451   1.252 -66.607  1.00 34.54           C
ATOM    600  CG  TYR A 156      -1.252 -21.451 -66.607  1.00 34.54           C
ATOM    600  CG  TYR A 156       1.252  21.451 -66.607  1.00 34.54           C
ATOM    601  CD1 TYR A 156      21.791   0.059 -66.275  1.00 36.22           C
ATOM    601  CD1 TYR A 156     -21.791  -0.059 -66.275  1.00 36.22           C
ATOM    601  CD1 TYR A 156       0.059 -21.791 -66.275  1.00 36.22           C
ATOM    601  CD1 TYR A 156      -0.059  21.791 -66.275  1.00 36.22           C
ATOM    602  CD2 TYR A 156      22.103  -1.846 -67.681  1.00 35.13           C
ATOM    602  CD2 TYR A 156     -22.103   1.846 -67.681  1.00 35.13           C
ATOM    602  CD2 TYR A 156      -1.846 -22.103 -67.681  1.00 35.13           C
ATOM    602  CD2 TYR A 156       1.846  22.103 -67.681  1.00 35.13           C
ATOM    603  CE1 TYR A 156      22.734   0.758 -66.992  1.00 37.44           C
ATOM    603  CE1 TYR A 156     -22.734  -0.758 -66.992  1.00 37.44           C
ATOM    603  CE1 TYR A 156       0.758 -22.734 -66.992  1.00 37.44           C
ATOM    603  CE1 TYR A 156      -0.758  22.734 -66.992  1.00 37.44           C
ATOM    604  CE2 TYR A 156      23.051  -1.146 -68.416  1.00 36.09           C
ATOM    604  CE2 TYR A 156     -23.051   1.146 -68.416  1.00 36.09           C
ATOM    604  CE2 TYR A 156      -1.146 -23.051 -68.416  1.00 36.09           C
ATOM    604  CE2 TYR A 156       1.146  23.051 -68.416  1.00 36.09           C
ATOM    605  CZ  TYR A 156      23.361   0.156 -68.064  1.00 38.58           C
ATOM    605  CZ  TYR A 156     -23.361  -0.156 -68.064  1.00 38.58           C
ATOM    605  CZ  TYR A 156       0.156 -23.361 -68.064  1.00 38.58           C
ATOM    605  CZ  TYR A 156      -0.156  23.361 -68.064  1.00 38.58           C
ATOM    606  OH  TYR A 156      24.299   0.870 -68.780  1.00 41.32           O
ATOM    606  OH  TYR A 156     -24.299  -0.870 -68.780  1.00 41.32           O
ATOM    606  OH  TYR A 156       0.870 -24.299 -68.780  1.00 41.32           O
ATOM    606  OH  TYR A 156      -0.870  24.299 -68.780  1.00 41.32           O
ATOM   3649  H   TYR A 156      22.769  -3.092 -64.902  1.00 20.00           H
ATOM   3649  H   TYR A 156     -22.769   3.092 -64.902  1.00 20.00           H
ATOM   3649  H   TYR A 156      -3.092 -22.769 -64.902  1.00 20.00           H
ATOM   3649  H   TYR A 156       3.092  22.769 -64.902  1.00 20.00           H
ATOM   3650  HA  TYR A 156      20.746  -1.170 -63.834  1.00 20.00           H
ATOM   3650  HA  TYR A 156     -20.746   1.170 -63.834  1.00 20.00           H
ATOM   3650  HA  TYR A 156      -1.170 -20.746 -63.834  1.00 20.00           H
ATOM   3650  HA  TYR A 156       1.170  20.746 -63.834  1.00 20.00           H
ATOM   3651  HB2 TYR A 156      20.313  -3.021 -66.199  1.00 20.00           H
ATOM   3651  HB2 TYR A 156     -20.313   3.021 -66.199  1.00 20.00           H
ATOM   3651  HB2 TYR A 156      -3.021 -20.313 -66.199  1.00 20.00           H
ATOM   3651  HB2 TYR A 156       3.021  20.313 -66.199  1.00 20.00           H
ATOM   3652  HB3 TYR A 156      19.483  -1.482 -65.789  1.00 20.00           H
ATOM   3652  HB3 TYR A 156     -19.483   1.482 -65.789  1.00 20.00           H
ATOM   3652  HB3 TYR A 156      -1.482 -19.483 -65.789  1.00 20.00           H
ATOM   3652  HB3 TYR A 156       1.482  19.483 -65.789  1.00 20.00           H
ATOM   3653  HD1 TYR A 156      21.304   0.536 -65.437  1.00 20.00           H
ATOM   3653  HD1 TYR A 156     -21.304  -0.536 -65.437  1.00 20.00           H
ATOM   3653  HD1 TYR A 156       0.536 -21.304 -65.437  1.00 20.00           H
ATOM   3653  HD1 TYR A 156      -0.536  21.304 -65.437  1.00 20.00           H
ATOM   3654  HD2 TYR A 156      21.869  -2.866 -67.948  1.00 20.00           H
ATOM   3654  HD2 TYR A 156     -21.869   2.866 -67.948  1.00 20.00           H
ATOM   3654  HD2 TYR A 156      -2.866 -21.869 -67.948  1.00 20.00           H
ATOM   3654  HD2 TYR A 156       2.866  21.869 -67.948  1.00 20.00           H
ATOM   3655  HE1 TYR A 156      22.982   1.773 -66.718  1.00 20.00           H
ATOM   3655  HE1 TYR A 156     -22.982  -1.773 -66.718  1.00 20.00           H
ATOM   3655  HE1 TYR A 156       1.773 -22.982 -66.718  1.00 20.00           H
ATOM   3655  HE1 TYR A 156      -1.773  22.982 -66.718  1.00 20.00           H
ATOM   3656  HE2 TYR A 156      23.543  -1.614 -69.256  1.00 20.00           H
ATOM   3656  HE2 TYR A 156     -23.543   1.614 -69.256  1.00 20.00           H
ATOM   3656  HE2 TYR A 156      -1.614 -23.543 -69.256  1.00 20.00           H
ATOM   3656  HE2 TYR A 156       1.614  23.543 -69.256  1.00 20.00           H
ATOM   3657  HH  TYR A 156      24.389   1.739 -68.407  1.00 20.00           H
ATOM   3657  HH  TYR A 156     -24.389  -1.739 -68.407  1.00 20.00           H
ATOM   3657  HH  TYR A 156       1.739 -24.389 -68.407  1.00 20.00           H
ATOM   3657  HH  TYR A 156      -1.739  24.389 -68.407  1.00 20.00           H
ATOM    607  N   ARG A 157      21.014  -4.107 -62.948  1.00 34.49           N
ATOM    607  N   ARG A 157     -21.014   4.107 -62.948  1.00 34.49           N
ATOM    607  N   ARG A 157      -4.107 -21.014 -62.948  1.00 34.49           N
ATOM    607  N   ARG A 157       4.107  21.014 -62.948  1.00 34.49           N
ATOM    608  CA  ARG A 157      20.445  -5.198 -62.166  1.00 33.53           C
ATOM    608  CA  ARG A 157     -20.445   5.198 -62.166  1.00 33.53           C
ATOM    608  CA  ARG A 157      -5.198 -20.445 -62.166  1.00 33.53           C
ATOM    608  CA  ARG A 157       5.198  20.445 -62.166  1.00 33.53           C
ATOM    609  C   ARG A 157      20.247  -4.780 -60.714  1.00 34.47           C
ATOM    609  C   ARG A 157     -20.247   4.780 -60.714  1.00 34.47           C
ATOM    609  C   ARG A 157      -4.780 -20.247 -60.714  1.00 34.47           C
ATOM    609  C   ARG A 157       4.780  20.247 -60.714  1.00 34.47           C
ATOM    610  O   ARG A 157      20.941  -3.900 -60.212  1.00 31.78           O
ATOM    610  O   ARG A 157     -20.941   3.900 -60.212  1.00 31.78           O
ATOM    610  O   ARG A 157      -3.900 -20.941 -60.212  1.00 31.78           O
ATOM    610  O   ARG A 157       3.900  20.941 -60.212  1.00 31.78           O
ATOM    611  CB  ARG A 157      21.328  -6.444 -62.246  1.00 32.02           C
ATOM    611  CB  ARG A 157     -21.328   6.444 -62.246  1.00 32.02           C
ATOM    611  CB  ARG A 157      -6.444 -21.328 -62.246  1.00 32.02           C
ATOM    611  CB  ARG A 157       6.444  21.328 -62.246  1.00 32.02           C
ATOM    612  CG  ARG A 157      21.556  -6.948 -63.667  1.00 32.80           C
ATOM    612  CG  ARG A 157     -21.556   6.948 -63.667  1.00 32.80           C
ATOM    612  CG  ARG A 157      -6.948 -21.556 -63.667  1.00 32.80           C
ATOM    612  CG  ARG A 157       6.948  21.556 -63.667  1.00 32.80           C
ATOM    613  CD  ARG A 157      21.711  -8.471 -63.700  1.00 34.34           C
ATOM    613  CD  ARG A 157     -21.711   8.471 -63.700  1.00 34.34           C
ATOM    613  CD  ARG A 157      -8.471 -21.711 -63.700  1.00 34.34           C
ATOM    613  CD  ARG A 157       8.471  21.711 -63.700  1.00 34.34           C
ATOM    614  NE  ARG A 157      20.433  -9.168 -63.578  1.00 35.18           N
ATOM    614  NE  ARG A 157     -20.433   9.168 -63.578  1.00 35.18           N
ATOM    614  NE  ARG A 157      -9.168 -20.433 -63.578  1.00 35.18           N
ATOM    614  NE  ARG A 157       9.168  20.433 -63.578  1.00 35.18           N
ATOM    615  CZ  ARG A 157      20.289 -10.488 -63.671  1.00 36.60           C
ATOM    615  CZ  ARG A 157     -20.289  10.488 -63.671  1.00 36.60           C
ATOM    615  CZ  ARG A 157     -10.488 -20.289 -63.671  1.00 36.60           C
ATOM    615  CZ  ARG A 157      10.488  20.289 -63.671  1.00 36.60           C
ATOM    616  NH1 ARG A 157      19.082 -11.037 -63.552  1.00 36.56           N
ATOM    616  NH1 ARG A 157     -19.082  11.037 -63.552  1.00 36.56           N
ATOM    616  NH1 ARG A 157     -11.037 -19.082 -63.552  1.00 36.56           N
ATOM    616  NH1 ARG A 157      11.037  19.082 -63.552  1.00 36.56           N
ATOM    617  NH2 ARG A 157      21.348 -11.261 -63.886  1.00 35.36           N
ATOM    617  NH2 ARG A 157     -21.348  11.261 -63.886  1.00 35.36           N
ATOM    617  NH2 ARG A 157     -11.261 -21.348 -63.886  1.00 35.36           N
ATOM    617  NH2 ARG A 157      11.261  21.348 -63.886  1.00 35.36           N
ATOM   3658  H   ARG A 157      22.008  -4.022 -63.023  1.00 20.00           H
ATOM   3658  H   ARG A 157     -22.008   4.022 -63.023  1.00 20.00           H
ATOM   3658  H   ARG A 157      -4.022 -22.008 -63.023  1.00 20.00           H
ATOM   3658  H   ARG A 157       4.022  22.008 -63.023  1.00 20.00           H
ATOM   3659  HA  ARG A 157      19.460  -5.455 -62.582  1.00 20.00           H
ATOM   3659  HA  ARG A 157     -19.460   5.455 -62.582  1.00 20.00           H
ATOM   3659  HA  ARG A 157      -5.455 -19.460 -62.582  1.00 20.00           H
ATOM   3659  HA  ARG A 157       5.455  19.460 -62.582  1.00 20.00           H
ATOM   3660  HB2 ARG A 157      22.306  -6.205 -61.802  1.00 20.00           H
ATOM   3660  HB2 ARG A 157     -22.306   6.205 -61.802  1.00 20.00           H
ATOM   3660  HB2 ARG A 157      -6.205 -22.306 -61.802  1.00 20.00           H
ATOM   3660  HB2 ARG A 157       6.205  22.306 -61.802  1.00 20.00           H
ATOM   3661  HB3 ARG A 157      20.848  -7.247 -61.666  1.00 20.00           H
ATOM   3661  HB3 ARG A 157     -20.848   7.247 -61.666  1.00 20.00           H
ATOM   3661  HB3 ARG A 157      -7.247 -20.848 -61.666  1.00 20.00           H
ATOM   3661  HB3 ARG A 157       7.247  20.848 -61.666  1.00 20.00           H
ATOM   3662  HG2 ARG A 157      20.696  -6.662 -64.291  1.00 20.00           H
ATOM   3662  HG2 ARG A 157     -20.696   6.662 -64.291  1.00 20.00           H
ATOM   3662  HG2 ARG A 157      -6.662 -20.696 -64.291  1.00 20.00           H
ATOM   3662  HG2 ARG A 157       6.662  20.696 -64.291  1.00 20.00           H
ATOM   3663  HG3 ARG A 157      22.470  -6.486 -64.068  1.00 20.00           H
ATOM   3663  HG3 ARG A 157     -22.470   6.486 -64.068  1.00 20.00           H
ATOM   3663  HG3 ARG A 157      -6.486 -22.470 -64.068  1.00 20.00           H
ATOM   3663  HG3 ARG A 157       6.486  22.470 -64.068  1.00 20.00           H
ATOM   3664  HD2 ARG A 157      22.179  -8.757 -64.654  1.00 20.00           H
ATOM   3664  HD2 ARG A 157     -22.179   8.757 -64.654  1.00 20.00           H
ATOM   3664  HD2 ARG A 157      -8.757 -22.179 -64.654  1.00 20.00           H
ATOM   3664  HD2 ARG A 157       8.757  22.179 -64.654  1.00 20.00           H
ATOM   3665  HD3 ARG A 157      22.360  -8.777 -62.867  1.00 20.00           H
ATOM   3665  HD3 ARG A 157     -22.360   8.777 -62.867  1.00 20.00           H
ATOM   3665  HD3 ARG A 157      -8.777 -22.360 -62.867  1.00 20.00           H
ATOM   3665  HD3 ARG A 157       8.777  22.360 -62.867  1.00 20.00           H
ATOM   3666  HE  ARG A 157      19.614  -8.618 -63.414  1.00 20.00           H
ATOM   3666  HE  ARG A 157     -19.614   8.618 -63.414  1.00 20.00           H
ATOM   3666  HE  ARG A 157      -8.618 -19.614 -63.414  1.00 20.00           H
ATOM   3666  HE  ARG A 157       8.618  19.614 -63.414  1.00 20.00           H
ATOM   3667 HH11 ARG A 157      18.974 -12.029 -63.624  1.00 20.00           H
ATOM   3667 HH11 ARG A 157     -18.974  12.029 -63.624  1.00 20.00           H
ATOM   3667 HH11 ARG A 157     -12.029 -18.974 -63.624  1.00 20.00           H
ATOM   3667 HH11 ARG A 157      12.029  18.974 -63.624  1.00 20.00           H
ATOM   3668 HH12 ARG A 157      18.283 -10.458 -63.390  1.00 20.00           H
ATOM   3668 HH12 ARG A 157     -18.283  10.458 -63.390  1.00 20.00           H
ATOM   3668 HH12 ARG A 157     -10.458 -18.283 -63.390  1.00 20.00           H
ATOM   3668 HH12 ARG A 157      10.458  18.283 -63.390  1.00 20.00           H
ATOM   3669 HH21 ARG A 157      21.237 -12.252 -63.958  1.00 20.00           H
ATOM   3669 HH21 ARG A 157     -21.237  12.252 -63.958  1.00 20.00           H
ATOM   3669 HH21 ARG A 157     -12.252 -21.237 -63.958  1.00 20.00           H
ATOM   3669 HH21 ARG A 157      12.252  21.237 -63.958  1.00 20.00           H
ATOM   3670 HH22 ARG A 157      22.256 -10.852 -63.976  1.00 20.00           H
ATOM   3670 HH22 ARG A 157     -22.256  10.852 -63.976  1.00 20.00           H
ATOM   3670 HH22 ARG A 157     -10.852 -22.256 -63.976  1.00 20.00           H
ATOM   3670 HH22 ARG A 157      10.852  22.256 -63.976  1.00 20.00           H
ATOM    618  N   ALA A 158      19.289  -5.418 -60.051  1.00 29.68           N
ATOM    618  N   ALA A 158     -19.289   5.418 -60.051  1.00 29.68           N
ATOM    618  N   ALA A 158      -5.418 -19.289 -60.051  1.00 29.68           N
ATOM    618  N   ALA A 158       5.418  19.289 -60.051  1.00 29.68           N
ATOM    619  CA  ALA A 158      18.981  -5.119 -58.661  1.00 30.70           C
ATOM    619  CA  ALA A 158     -18.981   5.119 -58.661  1.00 30.70           C
ATOM    619  CA  ALA A 158      -5.119 -18.981 -58.661  1.00 30.70           C
ATOM    619  CA  ALA A 158       5.119  18.981 -58.661  1.00 30.70           C
ATOM    620  C   ALA A 158      18.197  -6.266 -58.060  1.00 32.61           C
ATOM    620  C   ALA A 158     -18.197   6.266 -58.060  1.00 32.61           C
ATOM    620  C   ALA A 158      -6.266 -18.197 -58.060  1.00 32.61           C
ATOM    620  C   ALA A 158       6.266  18.197 -58.060  1.00 32.61           C
ATOM    621  O   ALA A 158      17.377  -6.885 -58.744  1.00 33.63           O
ATOM    621  O   ALA A 158     -17.377   6.885 -58.744  1.00 33.63           O
ATOM    621  O   ALA A 158      -6.885 -17.377 -58.744  1.00 33.63           O
ATOM    621  O   ALA A 158       6.885  17.377 -58.744  1.00 33.63           O
ATOM    622  CB  ALA A 158      18.194  -3.820 -58.545  1.00 27.53           C
ATOM    622  CB  ALA A 158     -18.194   3.820 -58.545  1.00 27.53           C
ATOM    622  CB  ALA A 158      -3.820 -18.194 -58.545  1.00 27.53           C
ATOM    622  CB  ALA A 158       3.820  18.194 -58.545  1.00 27.53           C
ATOM   3671  H   ALA A 158      18.763  -6.126 -60.522  1.00 20.00           H
ATOM   3671  H   ALA A 158     -18.763   6.126 -60.522  1.00 20.00           H
ATOM   3671  H   ALA A 158      -6.126 -18.763 -60.522  1.00 20.00           H
ATOM   3671  H   ALA A 158       6.126  18.763 -60.522  1.00 20.00           H
ATOM   3672  HA  ALA A 158      19.919  -5.006 -58.098  1.00 20.00           H
ATOM   3672  HA  ALA A 158     -19.919   5.006 -58.098  1.00 20.00           H
ATOM   3672  HA  ALA A 158      -5.006 -19.919 -58.098  1.00 20.00           H
ATOM   3672  HA  ALA A 158       5.006  19.919 -58.098  1.00 20.00           H
ATOM   3673  HB1 ALA A 158      17.974  -3.617 -57.486  1.00 20.00           H
ATOM   3673  HB1 ALA A 158     -17.974   3.617 -57.486  1.00 20.00           H
ATOM   3673  HB1 ALA A 158      -3.617 -17.974 -57.486  1.00 20.00           H
ATOM   3673  HB1 ALA A 158       3.617  17.974 -57.486  1.00 20.00           H
ATOM   3674  HB2 ALA A 158      18.788  -2.993 -58.961  1.00 20.00           H
ATOM   3674  HB2 ALA A 158     -18.788   2.993 -58.961  1.00 20.00           H
ATOM   3674  HB2 ALA A 158      -2.993 -18.788 -58.961  1.00 20.00           H
ATOM   3674  HB2 ALA A 158       2.993  18.788 -58.961  1.00 20.00           H
ATOM   3675  HB3 ALA A 158      17.251  -3.912 -59.104  1.00 20.00           H
ATOM   3675  HB3 ALA A 158     -17.251   3.912 -59.104  1.00 20.00           H
ATOM   3675  HB3 ALA A 158      -3.912 -17.251 -59.104  1.00 20.00           H
ATOM   3675  HB3 ALA A 158       3.912  17.251 -59.104  1.00 20.00           H
ATOM    623  N   LEU A 159      18.459  -6.558 -56.788  1.00 31.77           N
ATOM    623  N   LEU A 159     -18.459   6.558 -56.788  1.00 31.77           N
ATOM    623  N   LEU A 159      -6.558 -18.459 -56.788  1.00 31.77           N
ATOM    623  N   LEU A 159       6.558  18.459 -56.788  1.00 31.77           N
ATOM    624  CA  LEU A 159      17.663  -7.534 -56.055  1.00 31.86           C
ATOM    624  CA  LEU A 159     -17.663   7.534 -56.055  1.00 31.86           C
ATOM    624  CA  LEU A 159      -7.534 -17.663 -56.055  1.00 31.86           C
ATOM    624  CA  LEU A 159       7.534  17.663 -56.055  1.00 31.86           C
ATOM    625  C   LEU A 159      16.320  -6.922 -55.669  1.00 31.32           C
ATOM    625  C   LEU A 159     -16.320   6.922 -55.669  1.00 31.32           C
ATOM    625  C   LEU A 159      -6.922 -16.320 -55.669  1.00 31.32           C
ATOM    625  C   LEU A 159       6.922  16.320 -55.669  1.00 31.32           C
ATOM    626  O   LEU A 159      16.267  -5.932 -54.942  1.00 33.01           O
ATOM    626  O   LEU A 159     -16.267   5.932 -54.942  1.00 33.01           O
ATOM    626  O   LEU A 159      -5.932 -16.267 -54.942  1.00 33.01           O
ATOM    626  O   LEU A 159       5.932  16.267 -54.942  1.00 33.01           O
ATOM    627  CB  LEU A 159      18.401  -8.022 -54.804  1.00 30.98           C
ATOM    627  CB  LEU A 159     -18.401   8.022 -54.804  1.00 30.98           C
ATOM    627  CB  LEU A 159      -8.022 -18.401 -54.804  1.00 30.98           C
ATOM    627  CB  LEU A 159       8.022  18.401 -54.804  1.00 30.98           C
ATOM    628  CG  LEU A 159      17.559  -8.850 -53.828  1.00 30.59           C
ATOM    628  CG  LEU A 159     -17.559   8.850 -53.828  1.00 30.59           C
ATOM    628  CG  LEU A 159      -8.850 -17.559 -53.828  1.00 30.59           C
ATOM    628  CG  LEU A 159       8.850  17.559 -53.828  1.00 30.59           C
ATOM    629  CD1 LEU A 159      17.163 -10.190 -54.439  1.00 27.11           C
ATOM    629  CD1 LEU A 159     -17.163  10.190 -54.439  1.00 27.11           C
ATOM    629  CD1 LEU A 159     -10.190 -17.163 -54.439  1.00 27.11           C
ATOM    629  CD1 LEU A 159      10.190  17.163 -54.439  1.00 27.11           C
ATOM    630  CD2 LEU A 159      18.274  -9.042 -52.493  1.00 27.52           C
ATOM    630  CD2 LEU A 159     -18.274   9.042 -52.493  1.00 27.52           C
ATOM    630  CD2 LEU A 159      -9.042 -18.274 -52.493  1.00 27.52           C
ATOM    630  CD2 LEU A 159       9.042  18.274 -52.493  1.00 27.52           C
ATOM   3676  H   LEU A 159      19.217  -6.098 -56.326  1.00 20.00           H
ATOM   3676  H   LEU A 159     -19.217   6.098 -56.326  1.00 20.00           H
ATOM   3676  H   LEU A 159      -6.098 -19.217 -56.326  1.00 20.00           H
ATOM   3676  H   LEU A 159       6.098  19.217 -56.326  1.00 20.00           H
ATOM   3677  HA  LEU A 159      17.472  -8.403 -56.702  1.00 20.00           H
ATOM   3677  HA  LEU A 159     -17.472   8.403 -56.702  1.00 20.00           H
ATOM   3677  HA  LEU A 159      -8.403 -17.472 -56.702  1.00 20.00           H
ATOM   3677  HA  LEU A 159       8.403  17.472 -56.702  1.00 20.00           H
ATOM   3678  HB2 LEU A 159      19.250  -8.641 -55.130  1.00 20.00           H
ATOM   3678  HB2 LEU A 159     -19.250   8.641 -55.130  1.00 20.00           H
ATOM   3678  HB2 LEU A 159      -8.641 -19.250 -55.130  1.00 20.00           H
ATOM   3678  HB2 LEU A 159       8.641  19.250 -55.130  1.00 20.00           H
ATOM   3679  HB3 LEU A 159      18.776  -7.140 -54.265  1.00 20.00           H
ATOM   3679  HB3 LEU A 159     -18.776   7.140 -54.265  1.00 20.00           H
ATOM   3679  HB3 LEU A 159      -7.140 -18.776 -54.265  1.00 20.00           H
ATOM   3679  HB3 LEU A 159       7.140  18.776 -54.265  1.00 20.00           H
ATOM   3680  HG  LEU A 159      16.634  -8.289 -53.631  1.00 20.00           H
ATOM   3680  HG  LEU A 159     -16.634   8.289 -53.631  1.00 20.00           H
ATOM   3680  HG  LEU A 159      -8.289 -16.634 -53.631  1.00 20.00           H
ATOM   3680  HG  LEU A 159       8.289  16.634 -53.631  1.00 20.00           H
ATOM   3681 HD11 LEU A 159      16.561 -10.760 -53.716  1.00 20.00           H
ATOM   3681 HD11 LEU A 159     -16.561  10.760 -53.716  1.00 20.00           H
ATOM   3681 HD11 LEU A 159     -10.760 -16.561 -53.716  1.00 20.00           H
ATOM   3681 HD11 LEU A 159      10.760  16.561 -53.716  1.00 20.00           H
ATOM   3682 HD12 LEU A 159      16.573 -10.017 -55.351  1.00 20.00           H
ATOM   3682 HD12 LEU A 159     -16.573  10.017 -55.351  1.00 20.00           H
ATOM   3682 HD12 LEU A 159     -10.017 -16.573 -55.351  1.00 20.00           H
ATOM   3682 HD12 LEU A 159      10.017  16.573 -55.351  1.00 20.00           H
ATOM   3683 HD13 LEU A 159      18.069 -10.760 -54.691  1.00 20.00           H
ATOM   3683 HD13 LEU A 159     -18.069  10.760 -54.691  1.00 20.00           H
ATOM   3683 HD13 LEU A 159     -10.760 -18.069 -54.691  1.00 20.00           H
ATOM   3683 HD13 LEU A 159      10.760  18.069 -54.691  1.00 20.00           H
ATOM   3684 HD21 LEU A 159      17.641  -9.639 -51.820  1.00 20.00           H
ATOM   3684 HD21 LEU A 159     -17.641   9.639 -51.820  1.00 20.00           H
ATOM   3684 HD21 LEU A 159      -9.639 -17.641 -51.820  1.00 20.00           H
ATOM   3684 HD21 LEU A 159       9.639  17.641 -51.820  1.00 20.00           H
ATOM   3685 HD22 LEU A 159      19.227  -9.565 -52.660  1.00 20.00           H
ATOM   3685 HD22 LEU A 159     -19.227   9.565 -52.660  1.00 20.00           H
ATOM   3685 HD22 LEU A 159      -9.565 -19.227 -52.660  1.00 20.00           H
ATOM   3685 HD22 LEU A 159       9.565  19.227 -52.660  1.00 20.00           H
ATOM   3686 HD23 LEU A 159      18.469  -8.060 -52.037  1.00 20.00           H
ATOM   3686 HD23 LEU A 159     -18.469   8.060 -52.037  1.00 20.00           H
ATOM   3686 HD23 LEU A 159      -8.060 -18.469 -52.037  1.00 20.00           H
ATOM   3686 HD23 LEU A 159       8.060  18.469 -52.037  1.00 20.00           H
ATOM    631  N   ILE A 160      15.240  -7.509 -56.171  1.00 30.26           N
ATOM    631  N   ILE A 160     -15.240   7.509 -56.171  1.00 30.26           N
ATOM    631  N   ILE A 160      -7.509 -15.240 -56.171  1.00 30.26           N
ATOM    631  N   ILE A 160       7.509  15.240 -56.171  1.00 30.26           N
ATOM    632  CA  ILE A 160      13.890  -7.050 -55.862  1.00 29.09           C
ATOM    632  CA  ILE A 160     -13.890   7.050 -55.862  1.00 29.09           C
ATOM    632  CA  ILE A 160      -7.050 -13.890 -55.862  1.00 29.09           C
ATOM    632  CA  ILE A 160       7.050  13.890 -55.862  1.00 29.09           C
ATOM    633  C   ILE A 160      13.102  -8.124 -55.139  1.00 28.88           C
ATOM    633  C   ILE A 160     -13.102   8.124 -55.139  1.00 28.88           C
ATOM    633  C   ILE A 160      -8.124 -13.102 -55.139  1.00 28.88           C
ATOM    633  C   ILE A 160       8.124  13.102 -55.139  1.00 28.88           C
ATOM    634  O   ILE A 160      13.403  -9.314 -55.253  1.00 28.58           O
ATOM    634  O   ILE A 160     -13.403   9.314 -55.253  1.00 28.58           O
ATOM    634  O   ILE A 160      -9.314 -13.403 -55.253  1.00 28.58           O
ATOM    634  O   ILE A 160       9.314  13.403 -55.253  1.00 28.58           O
ATOM    635  CB  ILE A 160      13.106  -6.653 -57.131  1.00 28.40           C
ATOM    635  CB  ILE A 160     -13.106   6.653 -57.131  1.00 28.40           C
ATOM    635  CB  ILE A 160      -6.653 -13.106 -57.131  1.00 28.40           C
ATOM    635  CB  ILE A 160       6.653  13.106 -57.131  1.00 28.40           C
ATOM    636  CG1 ILE A 160      13.027  -7.838 -58.098  1.00 27.38           C
ATOM    636  CG1 ILE A 160     -13.027   7.838 -58.098  1.00 27.38           C
ATOM    636  CG1 ILE A 160      -7.838 -13.027 -58.098  1.00 27.38           C
ATOM    636  CG1 ILE A 160       7.838  13.027 -58.098  1.00 27.38           C
ATOM    637  CG2 ILE A 160      13.745  -5.447 -57.801  1.00 28.06           C
ATOM    637  CG2 ILE A 160     -13.745   5.447 -57.801  1.00 28.06           C
ATOM    637  CG2 ILE A 160      -5.447 -13.745 -57.801  1.00 28.06           C
ATOM    637  CG2 ILE A 160       5.447  13.745 -57.801  1.00 28.06           C
ATOM    638  CD1 ILE A 160      12.124  -7.597 -59.302  1.00 27.62           C
ATOM    638  CD1 ILE A 160     -12.124   7.597 -59.302  1.00 27.62           C
ATOM    638  CD1 ILE A 160      -7.597 -12.124 -59.302  1.00 27.62           C
ATOM    638  CD1 ILE A 160       7.597  12.124 -59.302  1.00 27.62           C
ATOM   3687  H   ILE A 160      15.356  -8.292 -56.782  1.00 20.00           H
ATOM   3687  H   ILE A 160     -15.356   8.292 -56.782  1.00 20.00           H
ATOM   3687  H   ILE A 160      -8.292 -15.356 -56.782  1.00 20.00           H
ATOM   3687  H   ILE A 160       8.292  15.356 -56.782  1.00 20.00           H
ATOM   3688  HA  ILE A 160      13.951  -6.167 -55.209  1.00 20.00           H
ATOM   3688  HA  ILE A 160     -13.951   6.167 -55.209  1.00 20.00           H
ATOM   3688  HA  ILE A 160      -6.167 -13.951 -55.209  1.00 20.00           H
ATOM   3688  HA  ILE A 160       6.167  13.951 -55.209  1.00 20.00           H
ATOM   3689  HB  ILE A 160      12.083  -6.383 -56.831  1.00 20.00           H
ATOM   3689  HB  ILE A 160     -12.083   6.383 -56.831  1.00 20.00           H
ATOM   3689  HB  ILE A 160      -6.383 -12.083 -56.831  1.00 20.00           H
ATOM   3689  HB  ILE A 160       6.383  12.083 -56.831  1.00 20.00           H
ATOM   3690 HG12 ILE A 160      14.042  -8.054 -58.464  1.00 20.00           H
ATOM   3690 HG12 ILE A 160     -14.042   8.054 -58.464  1.00 20.00           H
ATOM   3690 HG12 ILE A 160      -8.054 -14.042 -58.464  1.00 20.00           H
ATOM   3690 HG12 ILE A 160       8.054  14.042 -58.464  1.00 20.00           H
ATOM   3691 HG13 ILE A 160      12.643  -8.709 -57.547  1.00 20.00           H
ATOM   3691 HG13 ILE A 160     -12.643   8.709 -57.547  1.00 20.00           H
ATOM   3691 HG13 ILE A 160      -8.709 -12.643 -57.547  1.00 20.00           H
ATOM   3691 HG13 ILE A 160       8.709  12.643 -57.547  1.00 20.00           H
ATOM   3692 HG21 ILE A 160      13.172  -5.181 -58.702  1.00 20.00           H
ATOM   3692 HG21 ILE A 160     -13.172   5.181 -58.702  1.00 20.00           H
ATOM   3692 HG21 ILE A 160      -5.181 -13.172 -58.702  1.00 20.00           H
ATOM   3692 HG21 ILE A 160       5.181  13.172 -58.702  1.00 20.00           H
ATOM   3693 HG22 ILE A 160      13.746  -4.597 -57.103  1.00 20.00           H
ATOM   3693 HG22 ILE A 160     -13.746   4.597 -57.103  1.00 20.00           H
ATOM   3693 HG22 ILE A 160      -4.597 -13.746 -57.103  1.00 20.00           H
ATOM   3693 HG22 ILE A 160       4.597  13.746 -57.103  1.00 20.00           H
ATOM   3694 HG23 ILE A 160      14.780  -5.690 -58.083  1.00 20.00           H
ATOM   3694 HG23 ILE A 160     -14.780   5.690 -58.083  1.00 20.00           H
ATOM   3694 HG23 ILE A 160      -5.690 -14.780 -58.083  1.00 20.00           H
ATOM   3694 HG23 ILE A 160       5.690  14.780 -58.083  1.00 20.00           H
ATOM   3695 HD11 ILE A 160      12.122  -8.490 -59.944  1.00 20.00           H
ATOM   3695 HD11 ILE A 160     -12.122   8.490 -59.944  1.00 20.00           H
ATOM   3695 HD11 ILE A 160      -8.490 -12.122 -59.944  1.00 20.00           H
ATOM   3695 HD11 ILE A 160       8.490  12.122 -59.944  1.00 20.00           H
[truncated: 1,806,013 more chars]
